# Supplementary material for: 3-(3-Chloro-2-hy­droxy­phen­yl)-1-phenyl-1H-pyrazole-4-carbaldehyde
Source: Acta Crystallogr Sect E Struct Rep Online. 2011 Sep 30;67(Pt 10):o2736. doi: 10.1107/S1600536811038025 (PMC3201353; doi:10.1107/S1600536811038025)
Supplement: Supplementary file 1 [file e-67-o2736-sup1.cif]

##############################################################################
#                                                                            #
# This CIF contains the data in a paper accepted for publication in          #
# Acta Crystallographica Section E. It conforms to the requirements of       #
# Notes for Authors for Acta Crystallographica Section E, and has been       #
# peer reviewed under the auspices of the IUCr Commission on Journals.       #
#                                                                            #
# Full details of the Crystallographic Information File format               #
# are given in the paper "The Crystallographic Information File (CIF):       #
# a New Standard Archive File for Crystallography" by S. R. Hall, F. H.      #
# Allen and I. D. Brown [Acta Cryst. (1991), A47, 655-685].                  #
#                                                                            #
# The current version of the core CIF dictionary is obtainable from          #
# ftp://ftp.iucr.org/pub/cif_core.dic.                                       #
#                                                                            #
# Software is freely available for graphical display of the structure(s)     #
# in this CIF. For information consult the CIF software page                 #
# http://www.iucr.org/resources/cif/software.                                #
#                                                                            #
# This file may be used for bona fide research purposes within the           #
# scientific community so long as proper attribution is given to the journal # 
# article from which it was obtained.                                        #
#                                                                            #
##############################################################################
data_I
_audit_creation_method     SHELXL-97
_chemical_name_systematic
;
3-(3-Chloro-2-hydroxyphenyl)-1-phenyl-1<i>H</i>-pyrazole-4-carbaldehyde
;
_chemical_name_common     ?
_chemical_formula_moiety     'C16 H11 Cl N2 O2'
_chemical_formula_sum     'C16 H11 Cl N2 O2'
_chemical_formula_iupac     'C16 H11 Cl N2 O2'
_chemical_formula_weight     298.72
_chemical_melting_point     ?
_symmetry_cell_setting     orthorhombic
_symmetry_space_group_name_H-M     'P 21 21 21'
_symmetry_space_group_name_Hall     'P 2ac 2ab'
loop_
    _symmetry_equiv_pos_as_xyz
    'x, y, z'
    '-x+1/2, -y, z+1/2'
    '-x, y+1/2, -z+1/2'
    'x+1/2, -y+1/2, -z'
_cell_length_a     3.81420(10)
_cell_length_b     15.9367(3)
_cell_length_c     21.4121(5)
_cell_angle_alpha     90.00
_cell_angle_beta     90.00
_cell_angle_gamma     90.00
_cell_volume     1301.55(5)
_cell_formula_units_Z     4
_cell_measurement_reflns_used     1835
_cell_measurement_theta_min     2.29
_cell_measurement_theta_max     27.65
_cell_measurement_temperature     100(2)
_exptl_crystal_description     Needle
_exptl_crystal_colour     colorless
_exptl_crystal_size_max     0.11
_exptl_crystal_size_mid     0.06
_exptl_crystal_size_min     0.04
_exptl_crystal_density_diffrn     1.524
_exptl_crystal_density_meas     ?
_exptl_crystal_density_method     'not measured'
_exptl_crystal_F_000     616
_exptl_absorpt_coefficient_mu     0.299
_exptl_absorpt_correction_type     multi-scan
_exptl_absorpt_process_details     '(SADABS; Sheldrick, 1996)'
_exptl_absorpt_correction_T_min     0.968
_exptl_absorpt_correction_T_max     0.988
_exptl_special_details     ?
_diffrn_ambient_temperature     100(2)
_diffrn_radiation_type     MoK\a
_diffrn_radiation_wavelength     0.71073
_diffrn_radiation_source     'fine-focus sealed tube'
_diffrn_radiation_monochromator     graphite
_diffrn_measurement_device_type     'Bruker APEXII CCD'
_diffrn_measurement_method     '\f and \w scans'
_diffrn_detector_area_resol_mean     ?
_diffrn_reflns_number     11133
_diffrn_reflns_av_R_equivalents     0.0611
_diffrn_reflns_av_sigmaI/netI     0.0536
_diffrn_reflns_theta_min     2.29
_diffrn_reflns_theta_max     26.00
_diffrn_reflns_theta_full     26.00
_diffrn_measured_fraction_theta_max     0.999
_diffrn_measured_fraction_theta_full     0.999
_diffrn_reflns_limit_h_min     -4
_diffrn_reflns_limit_h_max     4
_diffrn_reflns_limit_k_min     -19
_diffrn_reflns_limit_k_max     19
_diffrn_reflns_limit_l_min     -26
_diffrn_reflns_limit_l_max     26
_refine_special_details
;
Refinement of <i>F</i>^2^ against ALL reflections. The weighted <i>R</i>-factor
<i>wR</i> and goodness of fit <i>S</i> are based on <i>F</i>^2^, conventional
<i>R</i>-factors <i>R</i> are based on <i>F</i>, with <i>F</i> set to zero for
negative <i>F</i>^2^. The threshold expression of <i>F</i>^2^ >
\s(<i>F</i>^2^) is used only for calculating <i>R</i>-factors(gt) <i>etc</i>.
and is not relevant to the choice of reflections for refinement.
<i>R</i>-factors based on <i>F</i>^2^ are statistically about twice as large
as those based on <i>F</i>, and <i>R</i>- factors based on ALL data will be
even larger.
;
_reflns_number_total     2563
_reflns_number_gt     2195
_reflns_threshold_expression     >2sigma(I)
_refine_ls_structure_factor_coef     Fsqd
_refine_ls_matrix_type     full
_refine_ls_R_factor_all     0.0501
_refine_ls_R_factor_gt     0.0380
_refine_ls_wR_factor_gt     0.0711
_refine_ls_wR_factor_ref     0.0750
_refine_ls_goodness_of_fit_ref     1.044
_refine_ls_restrained_S_all     1.044
_refine_ls_number_reflns     2563
_refine_ls_number_parameters     223
_refine_ls_number_restraints     0
_refine_ls_hydrogen_treatment     refxyz
_refine_ls_weighting_scheme     calc
_refine_ls_weighting_details
                 'calc w=1/[\s^2^(Fo^2^)+(0.0338P)^2^] where P=(Fo^2^+2Fc^2^)/3'
_atom_sites_solution_hydrogens     geom
_atom_sites_solution_primary     direct
_atom_sites_solution_secondary     difmap
_refine_ls_shift/su_max     0.000
_refine_ls_shift/su_mean     0.000
_refine_diff_density_max     0.201
_refine_diff_density_min     -0.231
_refine_ls_extinction_method     none
_refine_ls_extinction_coef     ?
_refine_ls_abs_structure_details     'Flack (1983), 1005 Friedel pairs'
_refine_ls_abs_structure_Flack     -0.03(7)
loop_
    _atom_type_symbol
    _atom_type_description
    _atom_type_scat_dispersion_real
    _atom_type_scat_dispersion_imag
    _atom_type_scat_source
    'C' 'C' 0.0033 0.0016
                         'International Tables Vol C Tables 4.2.6.8 and 6.1.1.4'
    'H' 'H' 0.0000 0.0000
                         'International Tables Vol C Tables 4.2.6.8 and 6.1.1.4'
    'N' 'N' 0.0061 0.0033
                         'International Tables Vol C Tables 4.2.6.8 and 6.1.1.4'
    'O' 'O' 0.0106 0.0060
                         'International Tables Vol C Tables 4.2.6.8 and 6.1.1.4'
    'Cl' 'Cl' 0.1484 0.1585
                         'International Tables Vol C Tables 4.2.6.8 and 6.1.1.4'
_computing_data_collection     'APEX2 (Bruker, 2007)'
_computing_cell_refinement     'SAINT (Bruker, 2007)'
_computing_data_reduction     'SAINT (Bruker, 2007)'
_computing_structure_solution     'SHELXS97 (Sheldrick, 2008)'
_computing_structure_refinement     'SHELXL97 (Sheldrick, 2008)'
_computing_molecular_graphics     'XSEED (Barbour, 2001)'
_computing_publication_material
;
'SHELXL97 (Sheldrick, 2008) and publCIF
(Westrip, 2010)'
;
loop_
    _atom_site_type_symbol
    _atom_site_label
    _atom_site_fract_x
    _atom_site_fract_y
    _atom_site_fract_z
    _atom_site_U_iso_or_equiv
    _atom_site_adp_type
    _atom_site_calc_flag
    _atom_site_refinement_flags
    _atom_site_occupancy
    _atom_site_symmetry_multiplicity
    _atom_site_disorder_assembly
    _atom_site_disorder_group
    Cl Cl1 -0.15696(17) 0.83249(4) 0.11291(3) 0.02120(16) Uani d . 1 1 . .
    O O1 0.1795(5) 0.74015(10) 0.21221(7) 0.0193(4) Uani d . 1 1 . .
    H H1 0.288(8) 0.7150(17) 0.2372(12) 0.029 Uiso d . 1 1 . .
    O O2 0.2257(7) 0.38231(11) 0.14904(10) 0.0523(8) Uani d . 1 1 . .
    N N1 0.6317(6) 0.55861(11) 0.30360(8) 0.0146(4) Uani d . 1 1 . .
    N N2 0.4904(5) 0.61122(12) 0.26021(8) 0.0152(5) Uani d . 1 1 . .
    C C1 0.1243(7) 0.69086(14) 0.16139(10) 0.0146(5) Uani d . 1 1 . .
    C C2 -0.0338(6) 0.72717(14) 0.10952(12) 0.0166(5) Uani d . 1 1 . .
    C C3 -0.0909(6) 0.68296(14) 0.05499(11) 0.0170(6) Uani d . 1 1 . .
    H H3 -0.205(7) 0.7091(14) 0.0212(11) 0.020 Uiso d . 1 1 . .
    C C4 0.0085(7) 0.59966(16) 0.05228(11) 0.0189(6) Uani d . 1 1 . .
    H H4 -0.027(6) 0.5695(15) 0.0148(11) 0.023 Uiso d . 1 1 . .
    C C5 0.1558(7) 0.56110(14) 0.10338(10) 0.0169(5) Uani d . 1 1 . .
    H H5 0.217(7) 0.5034(14) 0.1021(11) 0.020 Uiso d . 1 1 . .
    C C6 0.2166(6) 0.60481(14) 0.15903(10) 0.0136(5) Uani d . 1 1 . .
    C C7 0.3790(7) 0.56342(13) 0.21291(11) 0.0145(5) Uani d . 1 1 . .
    C C8 0.4516(7) 0.47684(15) 0.22672(11) 0.0193(6) Uani d . 1 1 . .
    C C9 0.6108(7) 0.47880(15) 0.28431(11) 0.0185(6) Uani d . 1 1 . .
    H H9 0.705(7) 0.4337(15) 0.3073(11) 0.022 Uiso d . 1 1 . .
    C C10 0.3808(9) 0.39580(16) 0.19719(13) 0.0340(8) Uani d . 1 1 . .
    H H10 0.478(7) 0.3494(17) 0.2230(13) 0.041 Uiso d . 1 1 . .
    C C11 0.7764(6) 0.59165(14) 0.36014(10) 0.0148(6) Uani d . 1 1 . .
    C C12 0.8074(7) 0.54004(15) 0.41212(11) 0.0177(5) Uani d . 1 1 . .
    H H12 0.726(7) 0.4860(15) 0.4085(10) 0.021 Uiso d . 1 1 . .
    C C13 0.9498(7) 0.57231(16) 0.46616(12) 0.0205(6) Uani d . 1 1 . .
    H H13 0.959(7) 0.5372(16) 0.5017(11) 0.025 Uiso d . 1 1 . .
    C C14 1.0616(6) 0.65466(16) 0.46938(12) 0.0194(6) Uani d . 1 1 . .
    H H14 1.158(7) 0.6750(14) 0.5087(11) 0.023 Uiso d . 1 1 . .
    C C15 1.0272(7) 0.70584(16) 0.41707(11) 0.0192(6) Uani d . 1 1 . .
    H H15 1.114(7) 0.7627(15) 0.4189(10) 0.023 Uiso d . 1 1 . .
    C C16 0.8840(6) 0.67472(15) 0.36244(11) 0.0161(5) Uani d . 1 1 . .
    H H16 0.865(7) 0.7101(14) 0.3265(11) 0.019 Uiso d . 1 1 . .
loop_
    _atom_site_aniso_label
    _atom_site_aniso_U_11
    _atom_site_aniso_U_22
    _atom_site_aniso_U_33
    _atom_site_aniso_U_12
    _atom_site_aniso_U_13
    _atom_site_aniso_U_23
    Cl1 0.0235(3) 0.0144(3) 0.0257(3) 0.0028(3) -0.0039(3) 0.0023(3)
    O1 0.0271(10) 0.0136(9) 0.0173(9) 0.0022(8) -0.0054(8) -0.0012(7)
    O2 0.090(2) 0.0165(10) 0.0498(13) -0.0030(11) -0.0428(14) -0.0012(9)
    N1 0.0162(11) 0.0122(10) 0.0155(10) 0.0009(9) 0.0023(10) 0.0013(8)
    N2 0.0157(11) 0.0160(11) 0.0138(10) 0.0010(9) 0.0018(9) 0.0010(8)
    C1 0.0146(13) 0.0148(12) 0.0145(12) -0.0027(10) 0.0019(11) -0.0013(9)
    C2 0.0133(13) 0.0138(12) 0.0226(12) -0.0001(10) 0.0022(11) 0.0026(12)
    C3 0.0168(14) 0.0189(14) 0.0153(12) -0.0024(10) -0.0030(10) 0.0032(10)
    C4 0.0205(15) 0.0216(14) 0.0145(12) -0.0030(11) 0.0004(11) -0.0029(11)
    C5 0.0187(13) 0.0144(12) 0.0177(13) 0.0014(12) 0.0039(12) -0.0032(10)
    C6 0.0116(14) 0.0132(12) 0.0159(12) -0.0020(9) 0.0043(10) 0.0023(10)
    C7 0.0122(13) 0.0124(12) 0.0188(12) -0.0005(11) 0.0014(11) -0.0009(9)
    C8 0.0228(16) 0.0160(13) 0.0192(13) 0.0003(11) -0.0040(11) -0.0013(10)
    C9 0.0187(15) 0.0130(12) 0.0238(13) 0.0024(11) -0.0002(12) 0.0034(10)
    C10 0.050(2) 0.0159(14) 0.0359(17) 0.0009(15) -0.0215(17) -0.0009(12)
    C11 0.0114(15) 0.0172(13) 0.0159(12) 0.0004(10) 0.0021(10) -0.0019(10)
    C12 0.0168(14) 0.0139(12) 0.0224(13) 0.0001(11) -0.0008(11) 0.0002(10)
    C13 0.0211(16) 0.0197(14) 0.0208(13) 0.0007(11) -0.0016(11) 0.0046(11)
    C14 0.0170(15) 0.0238(15) 0.0174(12) 0.0009(11) -0.0026(11) -0.0041(11)
    C15 0.0158(14) 0.0153(13) 0.0264(14) 0.0006(10) 0.0020(11) -0.0016(11)
    C16 0.0149(13) 0.0177(13) 0.0158(11) 0.0031(12) 0.0026(11) 0.0011(10)
_geom_special_details
;
All e.s.d.'s (except the e.s.d. in the dihedral angle between two l.s. planes)
are estimated using the full covariance matrix. The cell e.s.d.'s are taken
into account individually in the estimation of e.s.d.'s in distances, angles
and torsion angles; correlations between e.s.d.'s in cell parameters are only
used when they are defined by crystal symmetry. An approximate (isotropic)
treatment of cell e.s.d.'s is used for estimating e.s.d.'s involving l.s.
planes.
;
loop_
    _geom_bond_atom_site_label_1
    _geom_bond_atom_site_label_2
    _geom_bond_site_symmetry_2
    _geom_bond_distance
    _geom_bond_publ_flag
    Cl1 C2 . 1.745(2) ?
    O1 C1 . 1.358(3) ?
    O1 H1 . 0.79(3) ?
    O2 C10 . 1.208(3) n
    N1 C9 . 1.340(3) n
    N1 N2 . 1.363(3) n
    N1 C11 . 1.431(3) n
    N2 C7 . 1.337(3) n
    C1 C2 . 1.390(3) ?
    C1 C6 . 1.417(3) ?
    C2 C3 . 1.381(3) ?
    C3 C4 . 1.382(3) ?
    C3 H3 . 0.94(2) ?
    C4 C5 . 1.375(3) ?
    C4 H4 . 0.94(2) ?
    C5 C6 . 1.400(3) ?
    C5 H5 . 0.95(2) ?
    C6 C7 . 1.466(3) ?
    C7 C8 . 1.438(3) ?
    C8 C9 . 1.375(3) ?
    C8 C10 . 1.463(3) ?
    C9 H9 . 0.94(2) ?
    C10 H10 . 1.00(3) ?
    C11 C16 . 1.387(3) ?
    C11 C12 . 1.389(3) ?
    C12 C13 . 1.378(3) ?
    C12 H12 . 0.92(2) ?
    C13 C14 . 1.382(3) ?
    C13 H13 . 0.95(2) ?
    C14 C15 . 1.392(3) ?
    C14 H14 . 0.98(2) ?
    C15 C16 . 1.383(3) ?
    C15 H15 . 0.97(2) ?
    C16 H16 . 0.96(2) ?
loop_
    _geom_angle_atom_site_label_1
    _geom_angle_atom_site_label_2
    _geom_angle_atom_site_label_3
    _geom_angle_site_symmetry_1
    _geom_angle_site_symmetry_3
    _geom_angle
    _geom_angle_publ_flag
    C1 O1 H1 . . 109(2) ?
    C9 N1 N2 . . 110.51(19) ?
    C9 N1 C11 . . 129.3(2) ?
    N2 N1 C11 . . 120.21(17) ?
    C7 N2 N1 . . 106.97(18) ?
    O1 C1 C2 . . 117.8(2) ?
    O1 C1 C6 . . 123.4(2) ?
    C2 C1 C6 . . 118.8(2) ?
    C3 C2 C1 . . 122.1(2) ?
    C3 C2 Cl1 . . 118.92(19) ?
    C1 C2 Cl1 . . 118.95(18) ?
    C2 C3 C4 . . 118.8(2) ?
    C2 C3 H3 . . 119.8(14) ?
    C4 C3 H3 . . 121.3(14) ?
    C5 C4 C3 . . 120.5(2) ?
    C5 C4 H4 . . 120.4(15) ?
    C3 C4 H4 . . 119.1(15) ?
    C4 C5 C6 . . 121.5(2) ?
    C4 C5 H5 . . 120.7(14) ?
    C6 C5 H5 . . 117.8(14) ?
    C5 C6 C1 . . 118.1(2) ?
    C5 C6 C7 . . 121.1(2) ?
    C1 C6 C7 . . 120.8(2) ?
    N2 C7 C8 . . 109.3(2) ?
    N2 C7 C6 . . 118.3(2) ?
    C8 C7 C6 . . 132.4(2) ?
    C9 C8 C7 . . 104.3(2) ?
    C9 C8 C10 . . 119.3(2) ?
    C7 C8 C10 . . 136.3(2) ?
    N1 C9 C8 . . 108.9(2) ?
    N1 C9 H9 . . 122.7(15) ?
    C8 C9 H9 . . 128.2(15) ?
    O2 C10 C8 . . 128.1(3) ?
    O2 C10 H10 . . 121.6(16) ?
    C8 C10 H10 . . 110.3(16) ?
    C16 C11 C12 . . 120.8(2) ?
    C16 C11 N1 . . 119.7(2) ?
    C12 C11 N1 . . 119.5(2) ?
    C13 C12 C11 . . 119.0(2) ?
    C13 C12 H12 . . 123.6(15) ?
    C11 C12 H12 . . 117.3(15) ?
    C12 C13 C14 . . 121.2(2) ?
    C12 C13 H13 . . 118.1(15) ?
    C14 C13 H13 . . 120.6(15) ?
    C13 C14 C15 . . 119.2(2) ?
    C13 C14 H14 . . 118.4(14) ?
    C15 C14 H14 . . 122.4(14) ?
    C16 C15 C14 . . 120.5(2) ?
    C16 C15 H15 . . 120.4(14) ?
    C14 C15 H15 . . 119.0(14) ?
    C15 C16 C11 . . 119.3(2) ?
    C15 C16 H16 . . 120.0(14) ?
    C11 C16 H16 . . 120.7(14) ?
loop_
    _geom_hbond_atom_site_label_D
    _geom_hbond_atom_site_label_H
    _geom_hbond_atom_site_label_A
    _geom_hbond_site_symmetry_A
    _geom_hbond_distance_DH
    _geom_hbond_distance_HA
    _geom_hbond_distance_DA
    _geom_hbond_angle_DHA
    O1 H1 N2 . 0.79(3) 1.89(3) 2.585(2) 147(3)
    C5 H5 O2 . 0.95(2) 2.18(2) 3.024(3) 148(2)
    C10 H10 O1 3_645 1.00(3) 2.58(3) 3.568(3) 171(2)
_iucr_refine_instructions_details
;
TITL 1 in P2(1)2(1)2(1)
CELL 0.71073   3.8142  15.9367  21.4121  90.000  90.000  90.000
ZERR    4.00   0.0001   0.0003   0.0005   0.000   0.000   0.000
LATT -1
SYMM 0.5-X, -Y, 0.5+Z
SYMM -X, 0.5+Y, 0.5-Z
SYMM 0.5+X, 0.5-Y, -Z
SFAC C  H  N  O  Cl
UNIT 64  44  8  8  4
L.S. 12
BOND $h
acta
omit -2 52
omit 0 1 1
htab o1 n2
htab c5 o2
htab c10 o1_$1
eqiv $1 1-x,-1/2+y,1/2-z
SIZE 0.04 0.06 0.11
TEMP -173
WGHT    0.033800
FVAR       0.16303
CL1   5   -0.156963    0.832495    0.112910    11.00000    0.02348    0.01440 =
         0.02573    0.00232   -0.00392    0.00275
O1    4    0.179549    0.740152    0.212205    11.00000    0.02705    0.01364 =
         0.01726   -0.00119   -0.00542    0.00221
H1    2    0.287989    0.715037    0.237175    11.00000   -1.50000
O2    4    0.225747    0.382309    0.149044    11.00000    0.09042    0.01653 =
         0.04980   -0.00123   -0.04281   -0.00295
N1    3    0.631719    0.558610    0.303602    11.00000    0.01618    0.01223 =
         0.01546    0.00127    0.00232    0.00087
N2    3    0.490382    0.611215    0.260212    11.00000    0.01570    0.01597 =
         0.01383    0.00103    0.00176    0.00102
C1    1    0.124332    0.690858    0.161393    11.00000    0.01465    0.01480 =
         0.01450   -0.00133    0.00191   -0.00269
C2    1   -0.033823    0.727169    0.109520    11.00000    0.01330    0.01382 =
         0.02261    0.00261    0.00219   -0.00008
C3    1   -0.090910    0.682958    0.054987    11.00000    0.01683    0.01887 =
         0.01531    0.00319   -0.00304   -0.00237
H3    2   -0.204829    0.709089    0.021156    11.00000   -1.20000
C4    1    0.008453    0.599662    0.052282    11.00000    0.02051    0.02165 =
         0.01449   -0.00290    0.00036   -0.00298
H4    2   -0.026518    0.569476    0.014841    11.00000   -1.20000
C5    1    0.155765    0.561097    0.103377    11.00000    0.01869    0.01438 =
         0.01767   -0.00315    0.00387    0.00137
H5    2    0.217349    0.503423    0.102068    11.00000   -1.20000
C6    1    0.216642    0.604812    0.159030    11.00000    0.01160    0.01318 =
         0.01590    0.00234    0.00432   -0.00203
C7    1    0.378973    0.563417    0.212911    11.00000    0.01223    0.01239 =
         0.01875   -0.00095    0.00139   -0.00048
C8    1    0.451552    0.476838    0.226720    11.00000    0.02279    0.01595 =
         0.01924   -0.00131   -0.00402    0.00026
C9    1    0.610775    0.478803    0.284313    11.00000    0.01872    0.01297 =
         0.02385    0.00337   -0.00017    0.00240
H9    2    0.704900    0.433693    0.307278    11.00000   -1.20000
C10   1    0.380764    0.395802    0.197192    11.00000    0.05014    0.01585 =
         0.03590   -0.00091   -0.02154    0.00089
H10   2    0.478163    0.349371    0.223017    11.00000   -1.20000
C11   1    0.776386    0.591646    0.360145    11.00000    0.01142    0.01724 =
         0.01588   -0.00189    0.00209    0.00039
C12   1    0.807384    0.540040    0.412122    11.00000    0.01679    0.01389 =
         0.02241    0.00024   -0.00077    0.00007
H12   2    0.725969    0.486039    0.408515    11.00000   -1.20000
C13   1    0.949753    0.572312    0.466161    11.00000    0.02111    0.01970 =
         0.02077    0.00460   -0.00160    0.00070
H13   2    0.959061    0.537249    0.501735    11.00000   -1.20000
C14   1    1.061608    0.654659    0.469384    11.00000    0.01701    0.02385 =
         0.01739   -0.00411   -0.00263    0.00093
H14   2    1.158065    0.675047    0.508746    11.00000   -1.20000
C15   1    1.027218    0.705838    0.417074    11.00000    0.01582    0.01530 =
         0.02645   -0.00158    0.00197    0.00061
H15   2    1.114448    0.762659    0.418882    11.00000   -1.20000
C16   1    0.884010    0.674723    0.362443    11.00000    0.01490    0.01766 =
         0.01581    0.00108    0.00263    0.00314
H16   2    0.864872    0.710064    0.326509    11.00000   -1.20000
HKLF 4
REM  sad in P2(1)2(1)2(1)
REM R1 =  0.0380 for   2195 Fo > 4sig(Fo)  and  0.0501 for all   2563 data
REM    223 parameters refined using      0 restraints
END
WGHT      0.0336      0.0000
REM Highest difference peak  0.201,  deepest hole -0.231,  1-sigma level  0.050
Q1    1  -0.1720  0.7139  0.0795  11.00000  0.05    0.20
Q2    1  -0.3328  0.8569  0.1379  11.00000  0.05    0.19
Q3    1  -0.3765  0.8067  0.1018  11.00000  0.05    0.19
Q4    1   0.3320  0.5812  0.1818  11.00000  0.05    0.18
Q5    1   0.0513  0.7245  0.0822  11.00000  0.05    0.18
;
data_global
_journal_date_recd_electronic     2011-09-10
_journal_date_accepted     2011-09-17
_journal_name_full     'Acta Crystallographica, Section E'
_journal_year     2011
_journal_volume     67
_journal_issue     10
_journal_page_first     o2736
_journal_page_last     o2736
_journal_paper_category     QO
_journal_coeditor_code     GK2410
_publ_contact_author_name     'Hamid Khaledi'
_publ_contact_author_address
;
Department of Chemistry, University of Malaya, 50603 Kuala Lumpur, Malaysia
;
_publ_contact_author_email     'khaledi@siswa.um.edu.my'
_publ_contact_author_fax     '+603-79674193'
_publ_contact_author_phone     '+603-79674246'
_publ_section_title
;
3-(3-Chloro-2-hydroxyphenyl)-1-phenyl-1<i>H</i>-pyrazole-4-carbaldehyde
;
_publ_section_title_footnote     .
loop_
    _publ_author_name
    _publ_author_footnote
    _publ_author_address
    'Lokhande, Pradeep' .
;
Department of Chemistry, University of Pune, Pune 411007, India
;
    'Hasanzadeh, Kamal' .
;
Department of Chemistry, University of Pune, Pune 411007, India
;
    'Khaledi, Hamid' .
;
Department of Chemistry, University of Malaya, 50603 Kuala Lumpur, Malaysia
;
    'Mohd Ali, Hapipah' .
;
Department of Chemistry, University of Malaya, 50603 Kuala Lumpur, Malaysia
;
_publ_section_synopsis     .
