# Supplementary material for: 3-(3-Chloro-2-hy­droxy­phen­yl)-1-phenyl-1H-pyrazole-4-carbaldehyde
Source: Acta Crystallogr Sect E Struct Rep Online. 2011 Sep 30;67(Pt 10):o2736. doi: 10.1107/S1600536811038025 (PMC3201353; doi:10.1107/S1600536811038025)
Supplement: Supplementary file 2 [file e-67-o2736-Isup2.hkl]

# 
# h,k,l, Fc-squared, Fo-squared, sigma(Fo-squared) and status flag 
# 
data_I
_shelx_title ' sad in P2(1)2(1)2(1)' 
_shelx_refln_list_code          4 
_shelx_F_calc_maximum      190.61 
_exptl_crystal_F_000       616.00 
_reflns_d_resolution_high  0.8107 
 
loop_ 
 _symmetry_equiv_pos_as_xyz 
 'x, y, z' 
 '-x+1/2, -y, z+1/2' 
 '-x, y+1/2, -z+1/2' 
 'x+1/2, -y+1/2, -z' 
 
_cell_length_a     3.8142 
_cell_length_b    15.9367 
_cell_length_c    21.4121 
_cell_angle_alpha  90.000 
_cell_angle_beta   90.000 
_cell_angle_gamma  90.000 
 
_shelx_F_squared_multiplier     1.000 
 
loop_ 
 _refln_index_h 
 _refln_index_k 
 _refln_index_l 
 _refln_F_squared_calc 
 _refln_F_squared_meas 
 _refln_F_squared_sigma 
 _refln_observed_status 
   2   0   0       16.04       31.80     14.13 o 
   4   0   0      280.30      263.80     35.55 o 
   1   1   0      925.02      898.79     24.22 o 
   2   1   0      324.27      286.82     16.73 o 
   3   1   0       16.25        3.37     13.44 o 
   4   1   0       10.07       11.34     15.59 o 
   0   2   0       21.61       18.23      2.58 o 
   1   2   0     3952.09     4004.27     34.47 o 
   2   2   0        7.80        8.91      5.83 o 
   3   2   0      188.75      173.81     19.03 o 
   4   2   0        9.63       39.53     16.77 o 
   1   3   0     6782.33     6668.08     61.88 o 
   2   3   0       29.07       23.50      6.56 o 
   3   3   0        3.08       -6.70     12.84 o 
   4   3   0       14.13       16.79     18.89 o 
   0   4   0     2874.74     3141.54     34.71 o 
   1   4   0      220.45      234.81      8.76 o 
   2   4   0       30.50       40.60      5.41 o 
   3   4   0      369.21      352.15     19.06 o 
   4   4   0       22.79       10.86     30.91 o 
   1   5   0      148.60      156.48      9.98 o 
   2   5   0     1018.75     1004.11     19.06 o 
   3   5   0        9.02        9.06     11.27 o 
   4   5   0      317.39      339.87     30.55 o 
   0   6   0      274.25      284.80     13.49 o 
   1   6   0     2721.66     2996.25     31.00 o 
   2   6   0        8.15        9.50      5.74 o 
   3   6   0       52.56       17.22     12.23 o 
   4   6   0      660.21      676.22     38.46 o 
   1   7   0      395.44      426.23     12.27 o 
   2   7   0     1764.06     1717.18     24.14 o 
   3   7   0        8.43        5.70     12.25 o 
   4   7   0      387.46      362.37     32.89 o 
   0   8   0     1498.52     1870.94     32.38 o 
   1   8   0      308.46      309.41     11.74 o 
   2   8   0        3.24        2.37      6.24 o 
   3   8   0      234.04      234.47     17.34 o 
   4   8   0      810.07      815.67     34.03 o 
   1   9   0       19.24       32.08      7.50 o 
   2   9   0       18.10        9.15      7.23 o 
   3   9   0       26.24       32.76     12.53 o 
   4   9   0       19.09       38.05     16.95 o 
   0  10   0        8.86       15.92     10.99 o 
   1  10   0      325.01      346.28     14.03 o 
   2  10   0      164.97      190.40     11.83 o 
   3  10   0      403.57      443.90     22.86 o 
   4  10   0      456.89      507.71     40.58 o 
   1  11   0       69.14       88.92     10.05 o 
   2  11   0      227.71      220.29     12.69 o 
   3  11   0        0.01       18.67     12.28 o 
   0  12   0      703.87      704.99     29.29 o 
   1  12   0      287.34      303.22     15.04 o 
   2  12   0      115.06      116.49     12.74 o 
   3  12   0      239.33      272.83     19.85 o 
   1  13   0       18.59       11.63      9.43 o 
   2  13   0      606.35      600.07     20.12 o 
   3  13   0        4.76       36.68     19.06 o 
   0  14   0     1875.57     1585.07     71.86 o 
   1  14   0      178.05      144.39     17.95 o 
   2  14   0      219.81      201.31     16.86 o 
   3  14   0      181.11      219.43     27.79 o 
   1  15   0      250.24      298.24     27.90 o 
   2  15   0       16.36       -2.52     28.59 o 
   3  15   0        0.02       12.07     22.13 o 
   0  16   0        5.08       21.45     24.83 o 
   1  16   0      238.86      211.97     33.11 o 
   2  16   0       21.90       36.02     18.25 o 
   1  17   0      564.75      604.87     48.16 o 
   2  17   0      109.26      105.72     35.74 o 
   0  18   0     1153.44     1082.43     68.10 o 
   1  18   0        0.03       12.81     18.33 o 
   1  19   0      172.76      255.17     30.92 o 
   1   0   1      229.90      203.84      9.48 o 
   2   0   1      474.10      447.30     20.35 o 
   3   0   1     1042.46      959.02     39.32 o 
   4   0   1      110.17       96.76     21.21 o 
  -4   1   1      212.80      184.88     23.02 o 
  -3   1   1       71.11       54.38     14.67 o 
  -2   1   1      294.96      262.97     19.49 o 
  -1   1   1      582.06      554.81     17.22 o 
   1   1   1      590.78      595.56     20.30 o 
   2   1   1      294.06      288.71     16.93 o 
   3   1   1       73.83       49.29     14.43 o 
   4   1   1      216.25      161.55     21.16 o 
  -4   2   1       60.13       74.40     18.51 o 
  -3   2   1      266.73      243.38     20.66 o 
  -2   2   1      949.22      917.82     26.09 o 
  -1   2   1    11392.22    11377.14    103.34 o 
   0   2   1     4938.67     5266.51     62.91 o 
   1   2   1    11491.56    11493.79     74.42 o 
   2   2   1      948.58      902.38     16.34 o 
   3   2   1      260.46      290.83     35.84 o 
   4   2   1       57.19       68.53     18.28 o 
  -4   3   1       94.24       97.38     20.04 o 
  -3   3   1      284.02      265.84     21.25 o 
  -2   3   1      244.71      228.67      8.59 o 
  -1   3   1     2215.55     2083.45     22.54 o 
   0   3   1     1800.98     1900.00     22.08 o 
   1   3   1     2253.96     2150.30     22.70 o 
   2   3   1      254.26      255.13      9.87 o 
   3   3   1      290.77      257.50     21.06 o 
   4   3   1       94.11       86.99     23.30 o 
  -4   4   1       45.31       56.61     27.70 o 
  -3   4   1      172.79      181.00     19.83 o 
  -2   4   1      665.72      616.85     22.40 o 
  -1   4   1      198.03      221.90      7.92 o 
   0   4   1      809.36      857.23     11.41 o 
   1   4   1      200.12      213.24      7.92 o 
   2   4   1      653.58      661.01     11.92 o 
   3   4   1      178.48      188.42     15.40 o 
   4   4   1       43.24       44.75     26.13 o 
  -4   5   1       39.24       40.76     17.63 o 
  -3   5   1       18.87       14.03     12.12 o 
  -2   5   1      448.21      435.62     20.60 o 
  -1   5   1     2375.69     2357.16     30.05 o 
   0   5   1      283.74      298.73      8.33 o 
   1   5   1     2382.53     2400.56     25.75 o 
   2   5   1      451.03      439.18     11.97 o 
   3   5   1       17.55       17.14     11.64 o 
   4   5   1       38.50       89.95     20.44 o 
  -4   6   1      305.33      313.58     29.28 o 
  -3   6   1      213.17      216.00     18.19 o 
  -2   6   1     1316.84     1313.94     22.48 o 
  -1   6   1      926.32      904.78     18.02 o 
   0   6   1     2780.92     2829.04     26.12 o 
   1   6   1      944.93      952.72     15.89 o 
   2   6   1     1337.31     1330.03     20.72 o 
   3   6   1      212.45      213.91     17.61 o 
   4   6   1      293.12      322.55     30.35 o 
  -4   7   1      252.38      284.26     25.51 o 
  -3   7   1      147.63      164.01     15.47 o 
  -2   7   1      368.24      378.60     13.19 o 
  -1   7   1      765.90      826.48     18.22 o 
   0   7   1      243.39      237.69      9.34 o 
   1   7   1      775.61      821.99     15.87 o 
   2   7   1      375.77      386.31     11.76 o 
   3   7   1      145.30      168.95     16.51 o 
   4   7   1      248.26      221.80     29.66 o 
  -4   8   1       66.32      111.53     22.09 o 
  -3   8   1       19.76       25.88     11.81 o 
  -2   8   1       53.09       51.99      8.07 o 
  -1   8   1      680.78      705.71     16.90 o 
   0   8   1     4297.68     4874.39     45.23 o 
   1   8   1      698.88      735.50     20.38 o 
   2   8   1       47.36       44.03      7.15 o 
   3   8   1       22.04       21.10     11.73 o 
   4   8   1       71.84       95.84     18.30 o 
  -4   9   1       30.72       25.21     20.64 o 
  -3   9   1       99.06       89.38     14.43 o 
  -2   9   1      218.46      213.18     11.84 o 
  -1   9   1      991.39     1070.09     22.38 o 
   0   9   1      129.97      143.44     10.39 o 
   1   9   1      986.95     1032.27     19.06 o 
   2   9   1      220.76      220.74     13.58 o 
   3   9   1       96.14      131.05     14.82 o 
   4   9   1       27.84       74.06     27.56 o 
  -4  10   1      136.04      143.76     20.83 o 
  -3  10   1       93.82       95.59     14.38 o 
  -2  10   1       75.60       78.43      9.72 o 
  -1  10   1      982.87     1003.33     21.05 o 
   0  10   1      192.06      247.21     12.92 o 
   1  10   1      988.21      998.21     25.95 o 
   2  10   1       76.64       73.44      8.78 o 
   3  10   1       89.80      118.52     20.22 o 
   4  10   1      132.52      124.63     26.76 o 
  -3  11   1      102.86      129.39     15.84 o 
  -2  11   1      203.97      207.04     12.75 o 
  -1  11   1       20.66       35.65      8.89 o 
   0  11   1      332.40      330.05     15.39 o 
   1  11   1       18.37       29.74      8.72 o 
   2  11   1      195.79      206.09     12.45 o 
   3  11   1      101.33      116.96     17.16 o 
  -3  12   1      221.34      257.88     25.00 o 
  -2  12   1      252.74      265.68     14.17 o 
  -1  12   1      342.20      363.78     16.28 o 
   0  12   1      765.17      738.00     20.93 o 
   1  12   1      337.62      345.16     15.72 o 
   2  12   1      255.37      263.36     13.84 o 
   3  12   1      226.78      222.04     18.29 o 
  -3  13   1       62.95       85.56     16.09 o 
  -2  13   1       49.00       53.53     11.00 o 
  -1  13   1      241.26      227.74     14.12 o 
   0  13   1      674.12      629.25     20.77 o 
   1  13   1      247.40      236.36     14.17 o 
   2  13   1       44.57       49.69     11.10 o 
   3  13   1       65.75       74.85     14.30 o 
  -3  14   1      620.04      652.05     80.70 o 
  -2  14   1       83.56       85.11     13.46 o 
  -1  14   1      147.25      170.58     18.72 o 
   0  14   1      661.71      692.69     33.16 o 
   1  14   1      145.37      146.13     16.68 o 
   2  14   1       77.20       57.29     14.06 o 
   3  14   1      611.50      655.94     36.16 o 
  -3  15   1      726.59      757.57     60.76 o 
  -2  15   1       40.81       63.58     29.72 o 
  -1  15   1       18.74       25.56     34.80 o 
   0  15   1       76.30      102.18     21.47 o 
   1  15   1       16.79       21.32     17.02 o 
   2  15   1       35.90       39.78     23.23 o 
   3  15   1      731.99      804.78     64.21 o 
  -2  16   1      152.51      173.42     22.53 o 
  -1  16   1      278.72      285.31     28.98 o 
   0  16   1       68.39       53.20     19.79 o 
   1  16   1      281.53      268.55     28.06 o 
   2  16   1      152.70      185.60     34.99 o 
  -2  17   1       74.65       97.61     29.85 o 
  -1  17   1      440.41      429.28     51.17 o 
   0  17   1       65.70       91.12     22.42 o 
   1  17   1      453.61      467.58     43.64 o 
   2  17   1       79.34       76.36     44.02 o 
  -1  18   1        9.26       33.46     19.98 o 
   0  18   1        1.79       32.10     19.75 o 
   1  18   1        8.22       15.49     18.21 o 
  -1  19   1      141.65      195.30     40.07 o 
   0  19   1      275.76      286.96     32.04 o 
   1  19   1      145.00      136.70     28.22 o 
   1   0   2     9099.26     9100.18     69.82 o 
   2   0   2      467.31      468.22     18.64 o 
   3   0   2      156.43      156.22     17.62 o 
   4   0   2      119.59      104.85     19.04 o 
  -4   1   2       79.51       86.82     18.88 o 
  -3   1   2      629.61      599.22     27.27 o 
  -2   1   2      445.06      430.39     19.80 o 
  -1   1   2     2129.78     2079.03     26.78 o 
   0   1   2      188.61      173.07      4.53 o 
   1   1   2     2152.45     2130.36     23.79 o 
   2   1   2      439.41      448.24     14.40 o 
   3   1   2      624.49      534.83     26.04 o 
   4   1   2       82.57       83.82     21.99 o 
  -4   2   2      532.43      479.79     30.98 o 
  -3   2   2      418.18      392.70     24.73 o 
  -2   2   2     2721.19     2635.77     45.88 o 
  -1   2   2     8682.21     8674.40     84.97 o 
   0   2   2     2139.08     2158.38     25.03 o 
   1   2   2     8609.86     8669.28     57.56 o 
   2   2   2     2684.90     2567.82     28.51 o 
   3   2   2      417.42      391.28     24.35 o 
   4   2   2      528.58      505.29     31.91 o 
  -4   3   2      109.48      129.32     21.14 o 
  -3   3   2       16.78       21.98     14.19 o 
  -2   3   2       38.57       42.66      7.71 o 
  -1   3   2      143.27      144.86      8.42 o 
   0   3   2      354.80      344.83     12.66 o 
   1   3   2      142.62      142.28      6.41 o 
   2   3   2       33.85       34.44      6.17 o 
   3   3   2       16.61       18.73     13.21 o 
   4   3   2      112.85      143.61     20.98 o 
  -4   4   2      174.80      159.81     22.69 o 
  -3   4   2      192.57      192.63     20.13 o 
  -2   4   2      517.40      499.52     16.13 o 
  -1   4   2      498.17      468.00     13.89 o 
   0   4   2      389.11      354.80      7.84 o 
   1   4   2      478.16      454.64     10.63 o 
   2   4   2      525.70      480.86     10.95 o 
   3   4   2      193.01      151.59     18.18 o 
   4   4   2      180.94      180.31     23.39 o 
  -4   5   2       27.05       67.13     20.23 o 
  -3   5   2      324.80      337.87     26.93 o 
  -2   5   2      266.72      266.42     12.74 o 
  -1   5   2       92.13       87.04      8.23 o 
   0   5   2     3305.09     3488.45     34.92 o 
   1   5   2       98.95      102.13      7.00 o 
   2   5   2      259.16      267.98      9.18 o 
   3   5   2      320.38      291.12     18.55 o 
   4   5   2       26.08       38.79     18.02 o 
  -4   6   2       97.63      129.08     19.73 o 
  -3   6   2      180.48      156.10     18.05 o 
  -2   6   2      392.91      398.96     15.22 o 
  -1   6   2     4470.33     4764.51     54.05 o 
   0   6   2     1760.51     1738.01     20.55 o 
   1   6   2     4463.37     4703.97     43.53 o 
   2   6   2      392.97      400.30     13.10 o 
   3   6   2      176.67      166.60     15.80 o 
   4   6   2       96.83      131.93     22.18 o 
  -4   7   2      219.39      210.25     22.95 o 
  -3   7   2      543.89      556.16     26.42 o 
  -2   7   2        4.36       11.74      8.10 o 
  -1   7   2      247.01      262.37     11.77 o 
   0   7   2      681.08      735.61     13.92 o 
   1   7   2      230.58      249.38     10.17 o 
   2   7   2        4.56       10.08      6.30 o 
   3   7   2      558.18      560.91     20.79 o 
   4   7   2      216.25      213.48     27.08 o 
  -4   8   2       82.54      114.76     25.09 o 
  -3   8   2      386.04      387.79     21.55 o 
  -2   8   2      580.20      562.89     17.41 o 
  -1   8   2      570.52      576.15     17.14 o 
   0   8   2     1809.49     1925.75     23.87 o 
   1   8   2      589.21      595.91     14.17 o 
   2   8   2      569.43      533.75     13.78 o 
   3   8   2      385.19      393.25     20.00 o 
   4   8   2       89.44      125.45     52.67 o 
  -4   9   2       92.05      147.53     23.93 o 
  -3   9   2       99.00      126.98     15.46 o 
  -2   9   2      236.25      235.03     12.44 o 
  -1   9   2      465.82      492.47     16.55 o 
   0   9   2     6088.75     6637.37     59.05 o 
   1   9   2      466.21      466.67     14.19 o 
   2   9   2      232.86      224.18     12.82 o 
   3   9   2       98.24      116.61     12.77 o 
   4   9   2       85.89      147.02     28.47 o 
  -4  10   2       49.47       79.21     40.57 o 
  -3  10   2       41.00       45.28     13.73 o 
  -2  10   2      509.50      486.20     16.64 o 
  -1  10   2      737.90      798.05     19.07 o 
   0  10   2       35.72       30.30     10.40 o 
   1  10   2      756.81      796.43     16.04 o 
   2  10   2      511.66      517.32     15.91 o 
   3  10   2       40.72       65.16     12.10 o 
   4  10   2       46.52       82.51     24.63 o 
  -3  11   2      444.42      448.76     24.22 o 
  -2  11   2       51.32       47.22      9.39 o 
  -1  11   2      132.99      143.94     11.32 o 
   0  11   2      352.13      325.41     21.45 o 
   1  11   2      134.48      137.51     10.56 o 
   2  11   2       50.83       58.04      8.90 o 
   3  11   2      454.85      499.54     24.10 o 
  -3  12   2      124.51      167.51     19.12 o 
  -2  12   2      385.50      339.60     16.54 o 
  -1  12   2      897.99      934.43     24.10 o 
   0  12   2      119.43      118.27     11.61 o 
   1  12   2      871.30      874.65     19.78 o 
   2  12   2      387.41      389.90     14.74 o 
   3  12   2      127.51      118.26     15.22 o 
  -3  13   2       29.53       56.73     14.80 o 
  -2  13   2      149.17      125.72     14.30 o 
  -1  13   2      323.81      299.48     18.85 o 
   0  13   2      418.09      449.02     24.23 o 
   1  13   2      317.99      278.76     19.81 o 
   2  13   2      149.29      150.54     11.98 o 
   3  13   2       32.24       46.93     20.07 o 
  -3  14   2      149.01      172.17     21.41 o 
  -2  14   2      476.30      466.57     39.82 o 
  -1  14   2      322.20      298.28     19.13 o 
   0  14   2      300.71      311.39     21.47 o 
   1  14   2      337.93      319.74     21.44 o 
   2  14   2      484.00      496.74     27.10 o 
   3  14   2      148.93      150.96     20.64 o 
  -3  15   2       76.99      141.22     93.49 o 
  -2  15   2      537.32      524.89     30.68 o 
  -1  15   2      105.41       92.83     17.85 o 
   0  15   2      386.13      377.86     31.34 o 
   1  15   2      107.34       98.61     20.87 o 
   2  15   2      530.45      530.29     73.18 o 
   3  15   2       77.29       93.39     22.12 o 
  -2  16   2      376.01      410.94     44.54 o 
  -1  16   2      212.33      170.56     25.65 o 
   0  16   2      130.92      104.88     21.95 o 
   1  16   2      217.13      268.19     80.33 o 
   2  16   2      375.79      410.20     89.54 o 
  -2  17   2        2.49       18.82     17.18 o 
  -1  17   2      189.96      201.13     27.04 o 
   0  17   2      124.61      140.76     24.07 o 
   1  17   2      183.79      209.01     26.46 o 
   2  17   2        3.07       45.70     24.20 o 
  -1  18   2       81.30       93.62     37.62 o 
   0  18   2        5.68       13.34     19.37 o 
   1  18   2       77.06       68.60     21.94 o 
  -1  19   2      135.59      110.72     24.52 o 
   0  19   2       81.35       80.10     24.33 o 
   1  19   2      132.61      119.97     45.71 o 
   1   0   3    36333.12    36365.41    265.34 o 
   2   0   3       10.82        9.93      9.37 o 
   3   0   3      155.67      143.60     17.47 o 
   4   0   3       41.05       63.70     18.04 o 
  -4   1   3       25.63       52.70     16.93 o 
  -3   1   3       14.08        2.42     13.13 o 
  -2   1   3      174.06      152.15     13.88 o 
  -1   1   3     4310.67     4126.43     36.04 o 
   0   1   3     1233.59     1197.44     10.31 o 
   1   1   3     4343.63     4146.21     39.94 o 
   2   1   3      175.30      181.41      9.53 o 
   3   1   3       12.46        0.87     17.05 o 
   4   1   3       27.84       29.12     16.51 o 
  -4   2   3      173.83      200.27     29.79 o 
  -3   2   3      196.20      193.46     20.17 o 
  -2   2   3     1695.28     1682.33     35.52 o 
  -1   2   3     3396.31     3383.46     31.91 o 
   0   2   3     1040.35      954.78      9.15 o 
   1   2   3     3436.70     3474.36     43.77 o 
   2   2   3     1664.79     1657.60     24.76 o 
   3   2   3      190.30      196.17     19.27 o 
   4   2   3      169.70      184.45     21.93 o 
  -4   3   3      167.98      149.61     21.55 o 
  -3   3   3      307.87      298.54     22.83 o 
  -2   3   3      678.18      611.15     17.31 o 
  -1   3   3      351.44      336.81     12.95 o 
   0   3   3     2941.96     2918.84     29.42 o 
   1   3   3      357.73      334.88      8.89 o 
   2   3   3      667.91      616.23     18.32 o 
   3   3   3      303.59      310.12     22.57 o 
   4   3   3      165.65      140.95     28.84 o 
  -4   4   3       43.46       40.77     18.25 o 
  -3   4   3      531.64      521.80     41.65 o 
  -2   4   3     1058.51     1042.03     20.80 o 
  -1   4   3     1190.80     1167.02     24.44 o 
   0   4   3     1313.53     1302.46     20.16 o 
   1   4   3     1193.83     1175.07     23.61 o 
   2   4   3     1075.26     1065.12     18.61 o 
   3   4   3      545.90      511.92     35.62 o 
   4   4   3       46.70       72.03     19.06 o 
  -4   5   3       21.17       42.19     16.42 o 
  -3   5   3       57.46       62.54     14.17 o 
  -2   5   3       40.02       49.96      8.91 o 
  -1   5   3      122.01      123.59     15.31 o 
   0   5   3      132.36      133.82      5.45 o 
   1   5   3      116.65      119.77      7.22 o 
   2   5   3       44.18       56.73      5.70 o 
   3   5   3       58.77       54.18     15.20 o 
   4   5   3       22.03       22.27     16.26 o 
  -4   6   3      539.37      574.72     43.12 o 
  -3   6   3      691.09      700.79     27.96 o 
  -2   6   3      372.76      412.88     19.93 o 
  -1   6   3     1129.81     1142.19     18.54 o 
   0   6   3     2886.99     3203.71     33.99 o 
   1   6   3     1096.79     1128.82     19.27 o 
   2   6   3      392.09      398.85     11.63 o 
   3   6   3      702.17      677.43     21.89 o 
   4   6   3      535.45      509.99     34.99 o 
  -4   7   3       19.88       43.45     16.88 o 
  -3   7   3       98.49      115.82     23.28 o 
  -2   7   3      158.50      149.33     12.24 o 
  -1   7   3      644.38      650.40     22.26 o 
   0   7   3     1281.02     1311.37     25.64 o 
   1   7   3      634.37      638.10     13.99 o 
   2   7   3      161.34      154.73      8.96 o 
   3   7   3       97.05       99.65     12.31 o 
   4   7   3       21.43       34.67     24.26 o 
  -4   8   3       75.93       87.32     19.13 o 
  -3   8   3     1222.27     1180.98     53.76 o 
  -2   8   3       46.77       46.55     10.00 o 
  -1   8   3      717.74      710.50     19.00 o 
   0   8   3      155.73      167.46      8.53 o 
   1   8   3      699.73      730.82     15.44 o 
   2   8   3       49.70       51.45      7.20 o 
   3   8   3     1212.60     1190.45     29.30 o 
   4   8   3       69.54      112.80     50.79 o 
  -4   9   3      133.41      174.65     53.05 o 
  -3   9   3      234.08      264.34     19.32 o 
  -2   9   3      383.79      402.56     18.25 o 
  -1   9   3       96.47       85.06      9.27 o 
   0   9   3      129.39      141.37      8.46 o 
   1   9   3       91.13       88.49      8.34 o 
   2   9   3      385.10      379.84     13.00 o 
   3   9   3      229.09      254.95     15.82 o 
   4   9   3      134.43      252.38     32.01 o 
  -4  10   3      100.98      156.62     22.38 o 
  -3  10   3      602.14      628.78     27.31 o 
  -2  10   3      177.46      211.72     14.27 o 
  -1  10   3     1496.64     1536.20     27.36 o 
   0  10   3      421.98      420.34     13.16 o 
   1  10   3     1473.60     1508.15     23.81 o 
   2  10   3      170.64      182.94     10.71 o 
   3  10   3      608.50      571.77     25.57 o 
   4  10   3      104.06      165.95     27.75 o 
  -3  11   3       88.24       98.15     16.02 o 
  -2  11   3      135.39      143.97     13.90 o 
  -1  11   3      641.40      666.18     18.55 o 
   0  11   3     1419.07     1369.74     23.76 o 
   1  11   3      660.02      684.51     18.73 o 
   2  11   3      130.14      138.82     10.28 o 
   3  11   3       89.93      110.63     15.44 o 
  -3  12   3      276.68      274.70     21.28 o 
  -2  12   3       29.89       40.85     12.63 o 
  -1  12   3       54.46       61.35     16.97 o 
   0  12   3      374.16      385.15     19.86 o 
   1  12   3       59.56       64.88      9.46 o 
   2  12   3       27.32       49.70      8.81 o 
   3  12   3      266.51      255.38     20.57 o 
  -3  13   3      146.62      134.58     20.98 o 
  -2  13   3      281.26      279.44     25.57 o 
  -1  13   3      790.87      731.91     25.47 o 
   0  13   3       35.49       21.61     12.89 o 
   1  13   3      804.77      744.67     24.38 o 
   2  13   3      275.86      278.01     16.06 o 
   3  13   3      147.21      174.46     19.85 o 
  -3  14   3      215.83      261.77     37.90 o 
  -2  14   3      326.21      359.81     24.89 o 
  -1  14   3      226.24      244.49     18.17 o 
   0  14   3        2.19       10.58     12.58 o 
   1  14   3      223.45      240.06     23.95 o 
   2  14   3      316.16      349.67     23.54 o 
   3  14   3      225.55      220.60     22.07 o 
  -2  15   3      111.78      128.57     15.87 o 
  -1  15   3      242.76      227.25     18.40 o 
   0  15   3      116.01      112.93     16.56 o 
   1  15   3      243.90      267.80     20.76 o 
   2  15   3      100.14      109.46     19.81 o 
  -2  16   3       47.28       92.36     19.89 o 
  -1  16   3      302.34      265.84     37.81 o 
   0  16   3      739.04      732.02     40.76 o 
   1  16   3      302.33      278.76     28.67 o 
   2  16   3       43.39       68.24     25.67 o 
  -2  17   3       35.49       34.03     18.10 o 
  -1  17   3       82.39       83.93     39.45 o 
   0  17   3        8.47      -15.63     15.63 o 
   1  17   3       81.13       43.16     19.94 o 
   2  17   3       37.71       64.49     26.04 o 
  -1  18   3      287.02      327.24     29.57 o 
   0  18   3      131.74       99.24     42.89 o 
   1  18   3      288.30      291.13     39.50 o 
  -1  19   3       90.05      118.08     22.95 o 
   0  19   3       33.59       45.83     21.68 o 
   1  19   3       87.97       78.41     23.07 o 
   0   0   4     3920.14     4044.08     47.49 o 
   1   0   4    12832.54    12736.29     96.46 o 
   2   0   4     3533.70     3494.21     47.59 o 
   3   0   4      754.60      794.29     40.46 o 
   4   0   4       79.67      121.78     21.99 o 
  -4   1   4      104.11      110.41     20.00 o 
  -3   1   4        0.51       -6.38     12.24 o 
  -2   1   4     1447.04     1408.72     37.88 o 
  -1   1   4      840.02      806.75     11.98 o 
   0   1   4     1115.68     1101.28     11.70 o 
   1   1   4      861.89      837.15     14.62 o 
   2   1   4     1436.93     1375.69     23.19 o 
   3   1   4        0.34      -12.20     12.20 o 
   4   1   4      100.71      114.24     24.23 o 
  -4   2   4      138.99      136.49     21.05 o 
  -3   2   4       82.91       68.68     16.27 o 
  -2   2   4     1404.49     1393.04     32.62 o 
  -1   2   4      912.39      896.67     12.86 o 
   0   2   4     4063.78     4114.11     34.59 o 
   1   2   4      942.52      908.02     14.55 o 
   2   2   4     1423.62     1416.75     22.58 o 
   3   2   4       80.70       59.47     14.76 o 
   4   2   4      137.35      148.15     21.06 o 
  -4   3   4       72.72       56.56     17.94 o 
  -3   3   4       44.53       37.67     15.41 o 
  -2   3   4      285.20      301.97     15.64 o 
  -1   3   4     1247.52     1219.74     17.70 o 
   0   3   4     1672.18     1624.37     20.84 o 
   1   3   4     1245.52     1243.92     17.81 o 
   2   3   4      288.29      288.36     11.13 o 
   3   3   4       43.90       39.04     13.84 o 
   4   3   4       73.79       64.94     33.60 o 
  -4   4   4      217.38      200.64     26.95 o 
  -3   4   4     1266.39     1190.50     37.53 o 
  -2   4   4     3341.92     3378.73     41.75 o 
  -1   4   4      329.49      334.13     12.41 o 
   0   4   4     1488.29     1539.73     19.14 o 
   1   4   4      313.12      319.21     10.42 o 
   2   4   4     3378.86     3433.03     37.96 o 
   3   4   4     1250.60     1232.60     33.69 o 
   4   4   4      218.83      203.61     24.04 o 
  -4   5   4       75.63       74.90     18.32 o 
  -3   5   4      178.47      172.15     17.57 o 
  -2   5   4     1245.51     1230.80     24.73 o 
  -1   5   4      243.72      263.91     11.85 o 
   0   5   4        5.22        3.05      4.83 o 
   1   5   4      256.51      255.63     10.33 o 
   2   5   4     1224.80     1218.93     25.47 o 
   3   5   4      177.62      193.07     17.85 o 
   4   5   4       82.51       93.16     19.96 o 
  -4   6   4      466.38      490.86     48.33 o 
  -3   6   4      450.02      429.06     25.87 o 
  -2   6   4       39.34       38.60      9.35 o 
  -1   6   4      154.18      140.96     13.06 o 
   0   6   4     1652.43     1524.74     26.14 o 
   1   6   4      151.42      168.82      8.69 o 
   2   6   4       36.31       32.21      6.02 o 
   3   6   4      451.99      446.86     23.40 o 
   4   6   4      475.46      422.14     43.75 o 
  -4   7   4       45.21       37.87     19.71 o 
  -3   7   4      348.23      374.48     25.58 o 
  -2   7   4      337.03      346.64     18.51 o 
  -1   7   4      397.14      379.21     19.56 o 
   0   7   4       59.82       49.73      9.58 o 
   1   7   4      399.25      381.14     12.06 o 
   2   7   4      331.22      321.48     11.57 o 
   3   7   4      354.61      343.71     18.29 o 
   4   7   4       44.46       66.70     26.72 o 
  -4   8   4      270.25      310.80     31.44 o 
  -3   8   4      240.33      244.01     20.92 o 
  -2   8   4      119.86      110.34     12.26 o 
  -1   8   4     1676.60     1804.52     29.28 o 
   0   8   4     1150.53     1201.78     19.65 o 
   1   8   4     1664.65     1738.10     25.74 o 
   2   8   4      124.63      131.36      9.32 o 
   3   8   4      221.67      238.12     16.15 o 
   4   8   4      266.25      278.85     39.25 o 
  -4   9   4       37.05       61.16     18.18 o 
  -3   9   4       61.66       51.07     13.35 o 
  -2   9   4      337.79      349.54     19.41 o 
  -1   9   4      359.43      318.60     18.12 o 
   0   9   4       72.35       62.51      7.86 o 
   1   9   4      352.00      347.61     12.59 o 
   2   9   4      336.13      346.52     15.75 o 
   3   9   4       62.61       62.63     17.27 o 
   4   9   4       35.40       59.79     26.66 o 
  -3  10   4       18.57        0.61     13.71 o 
  -2  10   4      359.78      355.95     15.18 o 
  -1  10   4      178.75      152.05     11.27 o 
   0  10   4       22.50       35.31      6.26 o 
   1  10   4      188.43      171.56     10.58 o 
   2  10   4      352.36      369.59     13.76 o 
   3  10   4       23.97       29.03     12.04 o 
  -3  11   4       40.61       46.49     14.93 o 
  -2  11   4      446.47      417.51     20.55 o 
  -1  11   4      178.77      184.16     16.07 o 
   0  11   4       34.49       39.44      7.20 o 
   1  11   4      178.71      182.91     10.31 o 
   2  11   4      445.73      446.62     15.30 o 
   3  11   4       41.84       53.98     13.69 o 
  -3  12   4       13.52       12.28     13.73 o 
  -2  12   4      852.21      823.84     26.29 o 
  -1  12   4      149.84      149.80     14.44 o 
   0  12   4      253.50      216.08     16.67 o 
   1  12   4      151.12      150.86     16.07 o 
   2  12   4      870.28      826.98     22.73 o 
   3  12   4       12.99       16.12     13.85 o 
  -3  13   4       10.11       39.33     16.99 o 
  -2  13   4      940.08      932.43     27.59 o 
  -1  13   4      168.15      184.85     15.77 o 
   0  13   4        7.53       -2.09     12.38 o 
   1  13   4      159.54      169.10     16.20 o 
   2  13   4      955.77      978.11     25.23 o 
   3  13   4        9.07       21.90     14.60 o 
  -3  14   4      269.43      347.39     36.71 o 
  -2  14   4      448.59      429.59     24.76 o 
  -1  14   4      933.07      932.03     29.77 o 
   0  14   4      293.78      286.55     21.74 o 
   1  14   4      937.93      988.42     28.26 o 
   2  14   4      437.44      445.34     24.12 o 
   3  14   4      267.14      286.65     24.49 o 
  -2  15   4      362.28      350.62     21.39 o 
  -1  15   4        9.82      -12.44     12.83 o 
   0  15   4       71.96       63.72     15.23 o 
   1  15   4        7.68       13.14     12.33 o 
   2  15   4      360.60      341.05     30.06 o 
  -2  16   4       43.49       41.83     18.28 o 
  -1  16   4       60.55       60.08     16.34 o 
   0  16   4       70.49       69.55     20.50 o 
   1  16   4       65.31       62.06     20.20 o 
   2  16   4       44.95      108.73     32.36 o 
  -2  17   4      646.13      638.85     48.77 o 
  -1  17   4      229.08      248.53     50.16 o 
   0  17   4        2.98       38.57     28.78 o 
   1  17   4      227.44      218.98     28.06 o 
   2  17   4      655.60      711.83     55.68 o 
  -1  18   4       68.36       52.75     20.50 o 
   0  18   4      643.59      646.12     42.96 o 
   1  18   4       68.00      101.89     23.49 o 
   0  19   4       18.08       67.00     23.12 o 
   1   0   5      276.32      277.21      7.72 o 
   2   0   5       46.13       55.38      9.52 o 
   3   0   5      630.80      649.31     28.42 o 
   4   0   5       38.49       47.69     17.71 o 
  -4   1   5       71.76       85.04     18.86 o 
  -3   1   5      353.45      318.87     23.35 o 
  -2   1   5      529.69      518.52     18.02 o 
  -1   1   5     1159.94     1079.54     14.20 o 
   0   1   5     1473.26     1435.66     16.40 o 
   1   1   5     1141.09     1091.62     15.89 o 
   2   1   5      513.23      524.24     17.97 o 
   3   1   5      352.90      378.51     24.35 o 
   4   1   5       71.61      112.89     23.36 o 
  -4   2   5      103.30      111.17     20.19 o 
  -3   2   5       23.63       29.81     14.53 o 
  -2   2   5     5526.24     5647.00     68.99 o 
  -1   2   5     1693.25     1599.87     18.59 o 
   0   2   5     4763.72     4901.22     37.49 o 
   1   2   5     1673.80     1579.56     22.48 o 
   2   2   5     5475.54     5577.48     62.11 o 
   3   2   5       23.00       12.11      9.51 o 
   4   2   5      108.25      111.05     19.74 o 
  -4   3   5      132.52      128.98     18.15 o 
  -3   3   5      281.14      269.15     22.36 o 
  -2   3   5      134.69      131.45      9.99 o 
  -1   3   5      635.74      624.14     11.62 o 
   0   3   5     2616.14     2535.61     23.07 o 
   1   3   5      646.25      651.30     12.90 o 
   2   3   5      138.44      134.43      8.96 o 
   3   3   5      281.25      276.85     18.70 o 
   4   3   5      134.88      145.10     21.30 o 
  -4   4   5       44.20       45.58     16.50 o 
  -3   4   5      348.21      356.50     30.65 o 
  -2   4   5      315.40      300.69     13.55 o 
  -1   4   5      229.28      231.09     11.07 o 
   0   4   5       33.34       30.32      5.41 o 
   1   4   5      234.62      228.56      8.99 o 
   2   4   5      302.75      310.71     11.98 o 
   3   4   5      349.94      316.37     20.61 o 
   4   4   5       41.36       53.63     21.15 o 
  -4   5   5       81.39      122.95     20.14 o 
  -3   5   5      443.50      456.94     27.94 o 
  -2   5   5      479.50      483.37     17.85 o 
  -1   5   5      787.48      812.27     21.88 o 
   0   5   5     2591.64     2582.92     31.48 o 
   1   5   5      779.98      780.63     15.68 o 
   2   5   5      473.83      489.20     11.15 o 
   3   5   5      441.16      445.24     23.11 o 
   4   5   5       81.64      100.43     28.47 o 
  -4   6   5      271.59      295.77     35.46 o 
  -3   6   5      260.14      234.96     21.59 o 
  -2   6   5      814.04      839.35     22.26 o 
  -1   6   5      391.95      407.02     16.90 o 
   0   6   5      904.33      969.93     23.87 o 
   1   6   5      389.01      407.62     12.63 o 
   2   6   5      787.22      788.16     14.85 o 
   3   6   5      269.52      287.21     20.45 o 
   4   6   5      270.79      222.91     53.61 o 
  -4   7   5       80.31      114.12     20.32 o 
  -3   7   5      111.74      105.77     16.78 o 
  -2   7   5      500.56      524.15     19.70 o 
  -1   7   5      214.49      184.64     23.66 o 
   0   7   5      804.37      805.35     26.62 o 
   1   7   5      226.06      232.72     11.52 o 
   2   7   5      512.89      490.37     15.68 o 
   3   7   5      110.49      110.37     15.12 o 
   4   7   5       83.94      107.86     29.64 o 
  -4   8   5       40.58       36.74     24.87 o 
  -3   8   5      429.03      432.64     27.06 o 
  -2   8   5      833.49      888.40     28.86 o 
  -1   8   5     1689.51     1719.66     39.21 o 
   0   8   5       30.98       32.95      9.70 o 
   1   8   5     1666.73     1682.49     23.51 o 
   2   8   5      858.70      857.27     17.81 o 
   3   8   5      429.10      405.71     23.24 o 
   4   8   5       37.77       82.42     28.59 o 
  -4   9   5       49.45       56.25     35.08 o 
  -3   9   5      359.50      365.88     31.44 o 
  -2   9   5      382.84      388.61     18.67 o 
  -1   9   5      267.59      302.71     15.66 o 
   0   9   5       72.68       71.61     11.46 o 
   1   9   5      277.94      286.47     11.94 o 
   2   9   5      391.92      377.01     14.59 o 
   3   9   5      346.96      369.21     23.03 o 
   4   9   5       46.83       31.09     49.47 o 
  -3  10   5       82.74       95.75     18.49 o 
  -2  10   5      143.55      152.35     20.64 o 
  -1  10   5      334.59      312.28     16.71 o 
   0  10   5       14.01       23.84      9.42 o 
   1  10   5      345.32      377.91     13.89 o 
   2  10   5      151.75      165.46     10.80 o 
   3  10   5       82.93      109.05     17.12 o 
  -3  11   5       14.35       32.81     14.33 o 
  -2  11   5       88.37       83.84     15.32 o 
  -1  11   5      237.24      255.36     16.44 o 
   0  11   5      900.87      867.64     28.78 o 
   1  11   5      238.59      262.54     14.92 o 
   2  11   5       90.75       87.45     10.23 o 
   3  11   5       11.90       -3.48     10.96 o 
  -3  12   5      346.40      333.17     23.59 o 
  -2  12   5      615.62      605.64     24.19 o 
  -1  12   5      360.72      351.72     21.55 o 
   0  12   5      144.47      148.06     15.27 o 
   1  12   5      368.75      372.66     20.02 o 
   2  12   5      632.59      624.32     29.20 o 
   3  12   5      337.97      343.71     24.64 o 
  -3  13   5      109.25      144.83     45.56 o 
  -2  13   5      108.21      113.08     15.46 o 
  -1  13   5      176.74      174.26     15.59 o 
   0  13   5      119.57      111.30     15.28 o 
   1  13   5      167.34      188.25     16.36 o 
   2  13   5      112.39      118.64     18.93 o 
   3  13   5      108.58      126.03     18.26 o 
  -3  14   5      196.85      189.42     25.39 o 
  -2  14   5      130.82      146.37     16.37 o 
  -1  14   5      546.46      544.77     23.56 o 
   0  14   5       49.65       42.58     13.15 o 
   1  14   5      557.84      522.73     23.53 o 
   2  14   5      126.79      111.97     15.87 o 
   3  14   5      200.25      204.95     21.53 o 
  -2  15   5       15.84       15.72     13.03 o 
  -1  15   5       70.31       79.98     14.24 o 
   0  15   5        0.81        6.11     13.09 o 
   1  15   5       73.72       95.24     19.44 o 
   2  15   5       16.90       15.84     14.83 o 
  -2  16   5       68.04       75.74     15.51 o 
  -1  16   5      143.39      170.42     16.91 o 
   0  16   5      244.32      254.65     22.74 o 
   1  16   5      146.34      153.50     19.04 o 
   2  16   5       70.17       57.81     20.20 o 
  -2  17   5       65.39      123.46     22.90 o 
  -1  17   5       49.34       43.85     18.21 o 
   0  17   5      578.56      615.04     41.49 o 
   1  17   5       51.42       74.08     28.03 o 
   2  17   5       69.00      106.85     31.98 o 
  -1  18   5      114.69      114.60     22.07 o 
   0  18   5        1.48       37.60     21.50 o 
   1  18   5      111.01      118.81     24.46 o 
   0  19   5      793.92      828.68     43.96 o 
   0   0   6     1341.16     1374.16     24.35 o 
   1   0   6     1828.54     1654.53     18.42 o 
   2   0   6      942.93      970.04     21.16 o 
   3   0   6      475.35      489.40     26.71 o 
   4   0   6       17.05       26.68     16.47 o 
  -4   1   6        8.90       17.90     15.83 o 
  -3   1   6      144.09      135.52     17.98 o 
  -2   1   6      403.78      375.30     23.00 o 
  -1   1   6       48.21       53.19      5.42 o 
   0   1   6      219.77      203.83      8.63 o 
   1   1   6       55.45       63.59      6.18 o 
   2   1   6      399.06      371.17     11.98 o 
   3   1   6      158.15      166.05     18.52 o 
   4   1   6        9.75       17.63     25.31 o 
  -4   2   6      203.64      169.80     19.56 o 
  -3   2   6      744.42      652.13     29.28 o 
  -2   2   6     2077.65     2061.14     35.58 o 
  -1   2   6      571.47      579.30     11.28 o 
   0   2   6        0.25       -2.93      4.99 o 
   1   2   6      585.47      583.20     12.20 o 
   2   2   6     2059.00     1978.31     27.84 o 
   3   2   6      727.90      675.17     20.98 o 
   4   2   6      211.32      203.59     23.29 o 
  -4   3   6      521.44      538.21     31.67 o 
  -3   3   6      271.78      253.97     19.15 o 
  -2   3   6      305.67      318.95     13.87 o 
  -1   3   6       52.89       61.53      5.99 o 
   0   3   6     4601.18     4414.74     36.79 o 
   1   3   6       58.65       53.26      5.56 o 
   2   3   6      308.02      309.43     11.73 o 
   3   3   6      274.94      278.09     15.94 o 
   4   3   6      518.05      515.16     33.86 o 
  -4   4   6       77.46       74.16     18.24 o 
  -3   4   6      822.11      803.18     28.04 o 
  -2   4   6      928.15      882.01     20.43 o 
  -1   4   6      931.51     1055.26     22.14 o 
   0   4   6     2680.69     2836.49     23.70 o 
   1   4   6      908.51      953.49     15.59 o 
   2   4   6      956.23      903.03     17.67 o 
   3   4   6      828.02      845.86     23.18 o 
   4   4   6       82.31       92.29     26.89 o 
  -4   5   6       53.27       51.67     17.85 o 
  -3   5   6      470.77      458.28     24.46 o 
  -2   5   6      268.70      266.70     14.84 o 
  -1   5   6      147.17      133.46     11.02 o 
   0   5   6      833.21      833.76     14.97 o 
   1   5   6      156.13      161.42      8.09 o 
   2   5   6      267.25      254.59      9.47 o 
   3   5   6      480.64      453.50     27.82 o 
   4   5   6       56.10       76.08     26.84 o 
  -4   6   6       28.88       47.15     18.20 o 
  -3   6   6      409.09      425.87     26.70 o 
  -2   6   6      426.48      418.88     18.12 o 
  -1   6   6      940.28     1061.15     28.24 o 
   0   6   6      407.35      418.56     12.09 o 
   1   6   6      989.89     1071.92     19.41 o 
   2   6   6      429.27      442.64     14.93 o 
   3   6   6      411.44      387.22     22.25 o 
   4   6   6       26.49       40.10     26.12 o 
  -4   7   6       97.64      116.15     20.32 o 
  -3   7   6      432.57      432.99     34.10 o 
  -2   7   6      413.41      418.85     23.35 o 
  -1   7   6      742.87      733.32     19.19 o 
   0   7   6       84.31       74.88      9.50 o 
   1   7   6      761.24      753.51     16.40 o 
   2   7   6      403.25      427.13     13.23 o 
   3   7   6      430.91      455.44     31.26 o 
   4   7   6      100.45      174.32     33.31 o 
  -4   8   6        2.41       32.33     20.26 o 
  -3   8   6       21.80       14.32     15.10 o 
  -2   8   6     1239.90     1233.04     46.03 o 
  -1   8   6       41.91       24.79     10.55 o 
   0   8   6       24.78       10.87      9.15 o 
   1   8   6       41.23       36.63      7.09 o 
   2   8   6     1256.28     1203.03     25.66 o 
   3   8   6       20.53       21.15     15.60 o 
   4   8   6        3.04       21.61     24.49 o 
  -4   9   6       94.26      123.01     21.40 o 
  -3   9   6       11.43       15.91     15.11 o 
  -2   9   6       72.61       59.98     14.88 o 
  -1   9   6      696.88      701.13     21.30 o 
   0   9   6      484.58      506.20     19.79 o 
   1   9   6      692.34      690.01     16.02 o 
   2   9   6       70.78       52.31      9.92 o 
   3   9   6       11.10       26.97     12.69 o 
   4   9   6       92.97       98.47     37.06 o 
  -3  10   6       86.39       87.37     36.47 o 
  -2  10   6     3290.86     3202.54     55.44 o 
  -1  10   6     1118.93     1093.95     26.15 o 
   0  10   6      260.70      231.38     16.06 o 
   1  10   6     1118.45     1116.45     20.34 o 
   2  10   6     3258.23     3209.03     39.04 o 
   3  10   6       89.63      107.90     17.54 o 
  -3  11   6       16.55       37.05     17.36 o 
  -2  11   6       12.86       23.97     12.65 o 
  -1  11   6      775.26      754.42     23.90 o 
   0  11   6     1598.97     1594.05     40.44 o 
   1  11   6      767.43      735.56     21.10 o 
   2  11   6       15.63       19.57     17.27 o 
   3  11   6       21.26       23.12     13.19 o 
  -3  12   6       87.10       84.34     19.57 o 
  -2  12   6      212.99      208.57     21.18 o 
  -1  12   6      542.55      555.81     22.59 o 
   0  12   6        0.47        1.32     11.24 o 
   1  12   6      531.75      497.74     19.43 o 
   2  12   6      209.37      190.53     17.30 o 
   3  12   6       89.11       81.73     16.05 o 
  -3  13   6      167.16      185.31     34.10 o 
  -2  13   6      481.06      490.12     23.95 o 
  -1  13   6      729.18      726.29     30.95 o 
   0  13   6       22.50       -2.76     11.74 o 
   1  13   6      706.36      740.26     25.26 o 
   2  13   6      490.89      496.09     24.47 o 
   3  13   6      162.00      168.70     25.26 o 
  -3  14   6      157.45      133.51     21.28 o 
  -2  14   6       77.71       85.66     17.90 o 
  -1  14   6       26.57       20.21     12.15 o 
   0  14   6        5.55        6.88     12.04 o 
   1  14   6       27.71       27.54     18.63 o 
   2  14   6       71.96       59.42     14.72 o 
   3  14   6      154.36      177.01     22.64 o 
  -2  15   6      159.77      166.58     23.73 o 
  -1  15   6      297.02      281.93     19.36 o 
   0  15   6     1672.82     1615.70     37.81 o 
   1  15   6      286.21      262.40     19.61 o 
   2  15   6      155.99      161.94     17.92 o 
  -2  16   6      335.77      329.19     28.44 o 
  -1  16   6      120.55      109.01     17.43 o 
   0  16   6      112.18      130.33     18.58 o 
   1  16   6      115.79      104.87     16.00 o 
   2  16   6      340.81      332.48     32.48 o 
  -2  17   6       63.93       91.95     22.34 o 
  -1  17   6       17.32       22.85     22.10 o 
   0  17   6       61.21       40.17     21.00 o 
   1  17   6       19.54       38.02     19.49 o 
   2  17   6       65.56      122.28     34.99 o 
  -1  18   6      139.25      103.41     33.30 o 
   0  18   6       43.21       57.31     21.85 o 
   1  18   6      138.50      172.54     74.68 o 
   0  19   6        1.38       28.08     21.48 o 
   1   0   7       53.25       64.59      7.00 o 
   2   0   7     1637.00     1707.37     19.82 o 
   3   0   7     1567.16     1458.10     39.96 o 
   4   0   7      182.43      189.77     22.91 o 
  -4   1   7       29.01       37.18     15.29 o 
  -3   1   7        6.69       16.13     11.56 o 
  -2   1   7      265.73      262.75     11.13 o 
  -1   1   7     1011.50      988.43     15.50 o 
   0   1   7      565.26      580.04     18.09 o 
   1   1   7      998.93      999.30     19.98 o 
   2   1   7      279.98      251.81     11.00 o 
   3   1   7        6.28       -1.61     10.83 o 
   4   1   7       26.58       24.88     19.82 o 
  -4   2   7      166.78      164.58     19.74 o 
  -3   2   7      214.58      202.16     17.61 o 
  -2   2   7      438.24      439.87     13.68 o 
  -1   2   7      582.32      592.51     12.41 o 
   0   2   7     3034.54     3033.92     27.28 o 
   1   2   7      584.72      588.43     12.54 o 
   2   2   7      450.83      440.95     14.07 o 
   3   2   7      210.92      195.89     13.95 o 
   4   2   7      164.77      173.99     22.28 o 
  -4   3   7      178.76      198.13     22.68 o 
  -3   3   7      250.23      252.72     19.44 o 
  -2   3   7      484.14      442.12     14.10 o 
  -1   3   7      370.17      385.05     10.86 o 
   0   3   7        0.52        0.90      4.43 o 
   1   3   7      373.01      381.74      9.45 o 
   2   3   7      495.83      465.22     13.36 o 
   3   3   7      243.67      239.71     15.27 o 
   4   3   7      175.76      209.30     33.00 o 
  -4   4   7      550.71      561.56     33.40 o 
  -3   4   7      854.34      785.69     30.90 o 
  -2   4   7      607.59      607.18     16.18 o 
  -1   4   7     1203.09     1342.63     22.03 o 
   0   4   7     1937.18     1861.49     25.88 o 
   1   4   7     1179.33     1311.86     20.92 o 
   2   4   7      616.18      625.13     12.47 o 
   3   4   7      869.16      847.96     23.43 o 
   4   4   7      537.40      483.65     45.42 o 
  -4   5   7      121.05      131.62     21.92 o 
  -3   5   7      641.09      669.42     30.88 o 
  -2   5   7      126.11      115.02     10.24 o 
  -1   5   7     1316.09     1290.11     26.48 o 
   0   5   7       40.27       38.14      5.98 o 
   1   5   7     1306.55     1262.03     24.06 o 
   2   5   7      133.15      137.64      7.71 o 
   3   5   7      637.51      636.78     21.10 o 
   4   5   7      120.71      120.51     28.92 o 
  -4   6   7      153.52      176.00     24.71 o 
  -3   6   7      225.86      239.64     17.07 o 
  -2   6   7       53.72       29.73      9.50 o 
  -1   6   7       95.27       83.41      9.79 o 
   0   6   7       69.01       76.97      7.13 o 
   1   6   7      103.14      120.39      7.90 o 
   2   6   7       51.81       57.98      7.07 o 
   3   6   7      243.24      289.70     29.09 o 
   4   6   7      151.37      188.58     33.05 o 
  -4   7   7      169.49      152.31     29.65 o 
  -3   7   7       65.78       76.02     16.95 o 
  -2   7   7      307.15      325.55     19.20 o 
  -1   7   7      702.07      738.22     19.96 o 
   0   7   7      592.11      620.63     17.78 o 
   1   7   7      690.57      698.97     15.09 o 
   2   7   7      294.80      287.51     11.51 o 
   3   7   7       64.25       59.57     17.85 o 
   4   7   7      164.60      199.96     41.95 o 
  -4   8   7       78.81      133.24     27.32 o 
  -3   8   7      442.42      447.78     27.99 o 
  -2   8   7      516.32      522.39     24.19 o 
  -1   8   7      252.86      262.12     28.05 o 
   0   8   7     2013.87     2058.56     35.69 o 
   1   8   7      247.71      245.55     10.15 o 
   2   8   7      507.04      529.19     22.06 o 
   3   8   7      431.96      488.81     32.82 o 
   4   8   7       76.01      106.44     30.31 o 
  -3   9   7      144.25      138.12     20.16 o 
  -2   9   7      560.34      539.34     24.09 o 
  -1   9   7      115.49       97.80     11.67 o 
   0   9   7       32.05       42.06      9.32 o 
   1   9   7      113.05      106.61      9.23 o 
   2   9   7      555.15      521.37     18.88 o 
   3   9   7      147.82      178.44     23.30 o 
  -3  10   7      338.58      354.38     33.72 o 
  -2  10   7      389.74      379.95     22.86 o 
  -1  10   7      747.15      745.22     28.42 o 
   0  10   7     2752.68     2684.83     47.22 o 
   1  10   7      746.28      740.89     20.35 o 
   2  10   7      376.67      362.10     17.24 o 
   3  10   7      333.00      325.63     31.12 o 
  -3  11   7       14.87       43.45     12.52 o 
  -2  11   7      354.07      347.58     20.66 o 
  -1  11   7      177.56      211.93     16.51 o 
   0  11   7      285.63      270.41     16.01 o 
   1  11   7      187.42      202.54     14.44 o 
   2  11   7      357.24      326.58     20.15 o 
   3  11   7       15.71       19.58     13.61 o 
  -3  12   7      593.22      616.21     32.47 o 
  -2  12   7       52.43       50.50     17.52 o 
  -1  12   7     1155.36     1076.73     28.07 o 
   0  12   7       33.25       27.23     12.05 o 
   1  12   7     1121.27     1065.54     25.55 o 
   2  12   7       54.02       52.43     13.55 o 
   3  12   7      616.48      619.86     29.93 o 
  -3  13   7      174.76      245.20     49.31 o 
  -2  13   7      140.40      146.16     18.06 o 
  -1  13   7      873.79      909.39     27.19 o 
   0  13   7      185.98      237.73     19.93 o 
   1  13   7      868.79      811.53     27.29 o 
   2  13   7      140.37      153.52     17.11 o 
   3  13   7      176.63      208.52     20.62 o 
  -3  14   7      107.72      137.31     35.74 o 
  -2  14   7       22.06       31.50     14.02 o 
  -1  14   7      359.58      342.38     20.13 o 
   0  14   7      576.43      559.07     25.28 o 
   1  14   7      370.04      355.77     21.17 o 
   2  14   7       20.12       38.29     13.35 o 
   3  14   7      107.78      121.66     19.17 o 
  -2  15   7      106.64      124.51     16.99 o 
  -1  15   7      192.97      213.38     18.15 o 
   0  15   7        5.67       10.71     13.63 o 
   1  15   7      190.84      187.53     17.69 o 
   2  15   7      101.70       96.51     16.31 o 
  -2  16   7      289.12      306.91     36.82 o 
  -1  16   7       46.77       41.44     14.01 o 
   0  16   7       26.79       25.54     13.60 o 
   1  16   7       50.02       28.96     13.86 o 
   2  16   7      287.00      286.23     39.35 o 
  -2  17   7      156.33      183.00     19.55 o 
  -1  17   7      394.19      403.26     29.09 o 
   0  17   7      263.85      253.08     23.78 o 
   1  17   7      402.97      405.55     28.13 o 
   2  17   7      160.90      150.85     28.82 o 
  -1  18   7      336.27      321.44     67.72 o 
   0  18   7       23.41       36.88     21.40 o 
   1  18   7      341.63      341.32     33.37 o 
   0   0   8      595.54      605.31     17.58 o 
   1   0   8        0.43       -5.06      5.29 o 
   2   0   8      135.66      146.69      7.19 o 
   3   0   8       98.22      109.18     14.49 o 
   4   0   8        8.86        6.52     15.34 o 
  -4   1   8       62.51       61.09     17.42 o 
  -3   1   8      188.18      195.27     17.28 o 
  -2   1   8     1383.39     1321.28     21.39 o 
  -1   1   8     1405.91     1377.58     20.44 o 
   0   1   8      369.06      365.66     11.93 o 
   1   1   8     1398.93     1414.98     23.95 o 
   2   1   8     1366.84     1342.72     17.74 o 
   3   1   8      184.90      195.71     16.58 o 
   4   1   8       59.78       40.72     31.28 o 
  -4   2   8       73.63       65.85     18.04 o 
  -3   2   8      426.68      428.29     26.42 o 
  -2   2   8      128.89      123.94      9.12 o 
  -1   2   8     2104.20     2179.31     25.50 o 
   0   2   8      430.69      418.88     10.02 o 
   1   2   8     2114.26     2298.57     32.19 o 
   2   2   8      129.24      128.85      6.87 o 
   3   2   8      403.07      373.47     20.64 o 
   4   2   8       75.41      103.82     27.53 o 
  -4   3   8        2.32       20.98     20.64 o 
  -3   3   8       96.97       97.14     15.18 o 
  -2   3   8        7.70        3.71      5.97 o 
  -1   3   8      332.53      323.98     10.35 o 
   0   3   8     1289.26     1315.98     17.44 o 
   1   3   8      352.45      366.93     12.57 o 
   2   3   8        6.81       -1.19      4.38 o 
   3   3   8       99.01      108.16     12.43 o 
   4   3   8        2.47       36.88     23.77 o 
  -4   4   8       11.43        9.52     15.91 o 
  -3   4   8      808.08      770.24     31.36 o 
  -2   4   8      283.88      280.74     17.95 o 
  -1   4   8     3921.76     4100.73     46.13 o 
   0   4   8      729.74      697.81     11.80 o 
   1   4   8     3884.38     4126.99     44.69 o 
   2   4   8      296.32      274.67     11.76 o 
   3   4   8      793.35      763.51     22.66 o 
   4   4   8       10.63       44.27     24.32 o 
  -4   5   8      322.66      306.76     26.68 o 
  -3   5   8       84.87       77.98     16.96 o 
  -2   5   8      213.68      215.67     13.34 o 
  -1   5   8      415.05      411.12     15.85 o 
   0   5   8      110.66      121.19      5.63 o 
   1   5   8      409.89      419.96     13.25 o 
   2   5   8      212.91      212.24     10.72 o 
   3   5   8       83.69       98.43     14.24 o 
   4   5   8      315.15      367.90     41.54 o 
  -4   6   8      377.27      389.34     61.64 o 
  -3   6   8       33.64       38.17     11.52 o 
  -2   6   8       75.05       69.81     10.50 o 
  -1   6   8      769.09      762.94     19.89 o 
   0   6   8     1615.37     1592.29     22.57 o 
   1   6   8      747.22      758.05     18.81 o 
   2   6   8       77.16       82.21      7.65 o 
   3   6   8       32.53       43.30     12.24 o 
   4   6   8      385.98      353.37     41.71 o 
  -4   7   8      139.94      177.24     23.02 o 
  -3   7   8        3.76        1.87     10.62 o 
  -2   7   8      224.03      233.98     15.78 o 
  -1   7   8      156.29      138.78     12.03 o 
   0   7   8      731.58      778.94     16.38 o 
   1   7   8      166.76      172.66     10.27 o 
   2   7   8      209.60      225.58     13.83 o 
   3   7   8        2.95       -4.40     14.06 o 
   4   7   8      142.41      139.34     31.91 o 
  -4   8   8       26.06       37.18     18.07 o 
  -3   8   8      433.60      435.04     42.79 o 
  -2   8   8     1008.63      955.96     26.81 o 
  -1   8   8       58.56       66.48     11.93 o 
   0   8   8       35.90       31.79      9.46 o 
   1   8   8       64.14       80.88      8.13 o 
   2   8   8     1007.34      985.41     25.97 o 
   3   8   8      425.97      388.30     29.66 o 
   4   8   8       28.61       52.99     20.90 o 
  -3   9   8       75.53       59.71     17.78 o 
  -2   9   8      135.08      178.26     20.72 o 
  -1   9   8     1263.56     1238.93     35.65 o 
   0   9   8       74.63       67.35     10.80 o 
   1   9   8     1284.85     1284.14     22.77 o 
   2   9   8      136.43      135.87     14.45 o 
   3   9   8       76.51       87.03     18.90 o 
  -3  10   8       22.80       -5.29     20.61 o 
  -2  10   8      204.84      180.04     21.78 o 
  -1  10   8      958.19      929.92     25.52 o 
   0  10   8       96.29      100.74     16.45 o 
   1  10   8      983.06      965.21     29.70 o 
   2  10   8      201.06      203.55     16.39 o 
   3  10   8       23.02       24.55     18.82 o 
  -3  11   8      258.56      222.08     37.44 o 
  -2  11   8      293.49      291.15     19.95 o 
  -1  11   8      636.19      653.64     29.02 o 
   0  11   8      403.30      381.09     18.43 o 
   1  11   8      655.14      647.35     20.83 o 
   2  11   8      283.42      303.71     23.68 o 
   3  11   8      260.34      234.09     26.57 o 
  -3  12   8        2.20       32.54     20.30 o 
  -2  12   8      146.22      154.77     18.25 o 
  -1  12   8      677.91      637.36     23.88 o 
   0  12   8      480.29      429.48     22.23 o 
   1  12   8      697.70      659.05     21.16 o 
   2  12   8      144.55      142.39     16.35 o 
   3  12   8        2.55       23.46     13.38 o 
  -3  13   8       37.62       51.38     31.81 o 
  -2  13   8      256.10      252.10     21.87 o 
  -1  13   8       98.91      116.01     15.03 o 
   0  13   8     2087.02     2033.43     65.63 o 
   1  13   8       94.76       89.67     14.17 o 
   2  13   8      255.62      258.39     19.34 o 
   3  13   8       37.30       47.32     19.93 o 
  -2  14   8      454.86      461.72     43.35 o 
  -1  14   8      170.82      155.25     15.27 o 
   0  14   8       87.82      107.14     15.56 o 
   1  14   8      175.96      184.58     17.81 o 
   2  14   8      460.77      414.81     24.08 o 
  -2  15   8       64.92       86.98     16.09 o 
  -1  15   8       18.02       20.88     12.90 o 
   0  15   8      114.72      109.00     16.47 o 
   1  15   8       21.34       13.62     17.43 o 
   2  15   8       65.29       55.41     19.06 o 
  -2  16   8      126.78      175.31     22.84 o 
  -1  16   8      134.42      134.43     18.24 o 
   0  16   8      219.68      226.95     20.34 o 
   1  16   8      133.16      147.20     18.84 o 
   2  16   8      127.52       89.71     25.68 o 
  -1  17   8      236.49      194.27     24.60 o 
   0  17   8        0.21      -13.24     20.06 o 
   1  17   8      236.99      250.97     29.54 o 
  -1  18   8      157.08      170.06     45.90 o 
   0  18   8      309.21      295.23     32.76 o 
   1  18   8      150.96      144.54     28.75 o 
   1   0   9      621.27      611.95     14.43 o 
   2   0   9     1834.65     1859.97     22.46 o 
   3   0   9      264.47      258.74     16.55 o 
   4   0   9        9.35       -5.07     34.65 o 
  -4   1   9       99.97       98.96     19.26 o 
  -3   1   9      132.50      135.86     15.65 o 
  -2   1   9      414.35      395.47     13.61 o 
  -1   1   9     1024.52     1089.16     18.62 o 
   0   1   9     1597.71     1530.00     20.36 o 
   1   1   9     1016.46     1057.29     21.48 o 
   2   1   9      421.47      426.86     11.57 o 
   3   1   9      129.51      128.19     13.42 o 
   4   1   9      103.47       92.78     28.13 o 
  -4   2   9      128.83      120.78     20.57 o 
  -3   2   9       58.57       59.03     13.65 o 
  -2   2   9      349.25      353.19     13.51 o 
  -1   2   9     1227.56     1213.75     18.39 o 
   0   2   9      820.02      913.63     14.03 o 
   1   2   9     1200.23     1181.31     22.57 o 
   2   2   9      365.91      351.71     10.66 o 
   3   2   9       58.75       51.27     11.61 o 
   4   2   9      126.20      121.59     21.71 o 
  -4   3   9      358.61      341.03     30.19 o 
  -3   3   9     1194.21     1245.05     44.37 o 
  -2   3   9       94.74       96.46      8.42 o 
  -1   3   9      912.98      867.93     17.32 o 
   0   3   9      575.57      638.91     13.90 o 
   1   3   9      908.54      853.72     17.75 o 
   2   3   9       93.37       91.41      6.42 o 
   3   3   9     1202.56     1208.55     28.01 o 
   4   3   9      361.60      272.50     36.10 o 
  -4   4   9      764.64      767.34     56.37 o 
  -3   4   9      140.62      157.77     19.02 o 
  -2   4   9      264.84      253.50     18.45 o 
  -1   4   9      825.59      790.32     16.85 o 
   0   4   9       76.37       84.49      6.56 o 
   1   4   9      794.30      743.38     16.79 o 
   2   4   9      273.68      262.02     11.22 o 
   3   4   9      143.12      149.97     16.02 o 
   4   4   9      755.79      701.58    123.03 o 
  -4   5   9       14.23       33.69     16.75 o 
  -3   5   9      111.58      103.04     17.45 o 
  -2   5   9      123.36      151.14     13.54 o 
  -1   5   9      111.10      105.78      8.58 o 
   0   5   9      219.10      283.37      8.37 o 
   1   5   9      110.95      113.08      8.94 o 
   2   5   9      119.13      122.63      9.46 o 
   3   5   9      117.28      113.01     16.41 o 
   4   5   9       11.61       52.55     24.76 o 
  -4   6   9      291.15      306.01     27.22 o 
  -3   6   9       61.55       52.03     13.26 o 
  -2   6   9      820.27      815.54     23.64 o 
  -1   6   9       71.74       79.72     10.33 o 
   0   6   9     1605.82     1777.24     24.24 o 
   1   6   9       72.30       74.91      8.14 o 
   2   6   9      836.40      812.73     22.89 o 
   3   6   9       62.92       57.63     13.20 o 
   4   6   9      288.31      284.31     29.04 o 
  -4   7   9       10.22       48.48     18.29 o 
  -3   7   9      193.05      201.66     18.81 o 
  -2   7   9      223.32      225.48     25.75 o 
  -1   7   9      325.37      319.00     17.35 o 
   0   7   9      262.94      242.11     10.73 o 
   1   7   9      333.45      329.58     21.82 o 
   2   7   9      216.25      234.56     15.90 o 
   3   7   9      202.73      207.74     18.75 o 
   4   7   9        8.10       -2.96     20.12 o 
  -3   8   9       15.20        0.14     12.06 o 
  -2   8   9      237.72      249.17     17.66 o 
  -1   8   9      833.36      799.75     25.76 o 
   0   8   9      230.97      230.29     13.35 o 
   1   8   9      857.88      871.24     18.95 o 
   2   8   9      246.98      255.99     17.08 o 
   3   8   9       14.17       26.46     20.87 o 
  -3   9   9      225.23      296.49     51.53 o 
  -2   9   9       52.03       75.62     13.50 o 
  -1   9   9      585.36      622.76     34.86 o 
   0   9   9      457.12      459.43     18.74 o 
   1   9   9      580.12      551.69     20.66 o 
   2   9   9       52.15       52.74     11.85 o 
   3   9   9      227.56      212.33     25.01 o 
  -3  10   9      487.02      515.76     72.26 o 
  -2  10   9       10.09       31.67     11.57 o 
  -1  10   9      781.61      736.98     27.39 o 
   0  10   9      279.12      289.51     18.08 o 
   1  10   9      768.59      720.49     23.40 o 
   2  10   9       11.60       34.34     11.49 o 
   3  10   9      482.31      534.35     43.30 o 
  -3  11   9      112.85      127.03     26.93 o 
  -2  11   9        6.67        7.63     13.98 o 
  -1  11   9      765.81      760.09     27.00 o 
   0  11   9     2803.74     2715.80     42.88 o 
   1  11   9      765.30      715.00     24.30 o 
   2  11   9        5.76        5.52     13.30 o 
   3  11   9      113.11      113.73     21.35 o 
  -3  12   9       15.88       63.81     30.19 o 
  -2  12   9      159.33      204.70     20.54 o 
  -1  12   9      765.90      761.97     25.90 o 
   0  12   9      666.92      674.28     29.74 o 
   1  12   9      762.37      740.85     22.54 o 
   2  12   9      166.81      214.45     18.09 o 
   3  12   9       16.50       35.99     19.10 o 
  -3  13   9        3.97        6.50     17.91 o 
  -2  13   9      242.42      245.92     22.10 o 
  -1  13   9      211.25      172.89     16.67 o 
   0  13   9        1.07        3.41     13.06 o 
   1  13   9      205.29      178.34     17.25 o 
   2  13   9      247.06      234.23     22.26 o 
   3  13   9        2.97       -8.15     17.18 o 
  -2  14   9       61.69       91.46     24.55 o 
  -1  14   9       46.81       57.39     13.90 o 
   0  14   9      562.93      521.90     26.09 o 
   1  14   9       43.06       44.40     15.26 o 
   2  14   9       59.00       64.47     14.53 o 
  -2  15   9       96.78      107.32     17.84 o 
  -1  15   9       92.04       93.61     16.15 o 
   0  15   9       53.80       36.18     15.86 o 
   1  15   9       95.02       78.42     18.04 o 
   2  15   9       96.50       90.30     15.92 o 
  -2  16   9      244.99      229.06     22.27 o 
  -1  16   9      435.44      412.34     37.69 o 
   0  16   9        0.24       -2.81     12.75 o 
   1  16   9      439.27      442.76     33.89 o 
   2  16   9      239.30      241.02     24.99 o 
  -1  17   9       88.98       75.37     17.48 o 
   0  17   9       61.07       52.86     15.82 o 
   1  17   9       84.74       84.58     17.00 o 
  -1  18   9      116.84      107.32     28.37 o 
   0  18   9       17.63       21.69     19.48 o 
   1  18   9      116.70      100.54     25.85 o 
   0   0  10      616.99      621.94     24.84 o 
   1   0  10       21.06       12.42      6.34 o 
   2   0  10      233.92      237.35     13.09 o 
   3   0  10       65.32       58.35     11.77 o 
   4   0  10      536.25      633.26     84.97 o 
  -4   1  10       14.64       16.73     18.14 o 
  -3   1  10       71.26       73.67     11.95 o 
  -2   1  10        5.92        4.29      6.78 o 
  -1   1  10      213.86      207.58     10.87 o 
   0   1  10      593.51      582.28     13.63 o 
   1   1  10      222.34      226.10     12.41 o 
   2   1  10        4.05        1.12      5.36 o 
   3   1  10       76.46       79.83     12.07 o 
   4   1  10       14.86       33.92     20.46 o 
  -4   2  10      357.41      338.15     28.59 o 
  -3   2  10      451.45      459.57     26.88 o 
  -2   2  10      384.45      406.45     14.32 o 
  -1   2  10      574.38      612.06     14.36 o 
   0   2  10       41.81       58.65      6.63 o 
   1   2  10      582.33      591.07     21.02 o 
   2   2  10      375.60      387.86     11.67 o 
   3   2  10      462.60      433.66     20.61 o 
   4   2  10      370.76      347.61     42.47 o 
  -4   3  10      133.54      132.98     20.76 o 
  -3   3  10      119.64      123.62     17.93 o 
  -2   3  10       92.53       86.99      8.53 o 
  -1   3  10      955.40      954.26     20.17 o 
   0   3  10     3436.10     3650.39     36.64 o 
   1   3  10      977.88      939.31     18.97 o 
   2   3  10       88.07       88.58      6.81 o 
   3   3  10      119.36      119.36     13.67 o 
   4   3  10      131.40      176.97     32.05 o 
  -4   4  10      406.63      435.38     34.27 o 
  -3   4  10      583.71      542.58     28.55 o 
  -2   4  10      147.61      120.88     10.04 o 
  -1   4  10      651.89      614.54     15.81 o 
   0   4  10     4171.81     4806.69     45.13 o 
   1   4  10      657.90      662.69     16.34 o 
   2   4  10      149.30      148.32      9.36 o 
   3   4  10      576.26      563.43     26.54 o 
   4   4  10      412.71      388.29     32.72 o 
  -4   5  10      658.06      634.08     36.25 o 
  -3   5  10      112.39      111.61     17.91 o 
  -2   5  10      496.38      481.45     19.62 o 
  -1   5  10      164.32      158.98      9.82 o 
   0   5  10      196.64      227.46     10.38 o 
   1   5  10      174.43      171.17     10.53 o 
   2   5  10      488.20      460.55     17.14 o 
   3   5  10      116.12      139.42     20.31 o 
   4   5  10      666.37      656.05     72.34 o 
  -4   6  10      258.44      253.68     26.74 o 
  -3   6  10        9.78       17.63     11.94 o 
  -2   6  10       74.36       84.35     12.76 o 
  -1   6  10      811.76      761.71     21.27 o 
   0   6  10        5.89        2.30      3.83 o 
   1   6  10      805.71      733.92     17.57 o 
   2   6  10       76.30       71.66     10.11 o 
   3   6  10       10.25       19.61     11.88 o 
   4   6  10      262.76      222.85     27.18 o 
  -4   7  10      181.78      185.26     27.21 o 
  -3   7  10       48.48       39.65     13.08 o 
  -2   7  10      363.53      380.88     19.52 o 
  -1   7  10       62.56       76.29     11.30 o 
   0   7  10      974.37     1052.29     21.90 o 
   1   7  10       62.79       70.98      8.53 o 
   2   7  10      357.88      370.04     16.78 o 
   3   7  10       49.10       46.09     13.45 o 
   4   7  10      181.55      160.56     25.38 o 
  -3   8  10       65.13       30.99     16.73 o 
  -2   8  10      310.07      309.89     19.01 o 
  -1   8  10      501.32      509.65     21.91 o 
   0   8  10      526.61      576.25     19.25 o 
   1   8  10      506.20      505.11     20.26 o 
   2   8  10      315.22      318.54     16.17 o 
   3   8  10       59.75       49.07     13.71 o 
  -3   9  10      107.71      150.75     25.24 o 
  -2   9  10       59.16       58.94     12.68 o 
  -1   9  10      773.22      721.43     29.76 o 
   0   9  10      549.22      517.89     20.24 o 
   1   9  10      758.71      740.28     30.35 o 
   2   9  10       63.06       85.94     12.97 o 
   3   9  10      109.51      128.66     22.05 o 
  -3  10  10      189.79      228.36     49.57 o 
  -2  10  10      191.76      224.65     16.66 o 
  -1  10  10     1682.38     1589.75     33.81 o 
   0  10  10     2853.03     2916.48     56.15 o 
   1  10  10     1664.40     1564.71     33.02 o 
   2  10  10      182.26      166.96     16.10 o 
   3  10  10      189.05      196.28     25.16 o 
  -3  11  10      520.72      594.05     97.19 o 
  -2  11  10       54.21       52.54     12.79 o 
  -1  11  10      442.23      452.46     26.62 o 
   0  11  10     1743.05     1754.02     78.66 o 
   1  11  10      460.08      484.78     22.75 o 
   2  11  10       47.80       55.93     12.81 o 
   3  11  10      517.62      545.16     37.52 o 
  -3  12  10       26.24       42.45     29.83 o 
  -2  12  10      156.47      148.78     22.23 o 
  -1  12  10       16.40       13.96     11.36 o 
   0  12  10       90.12       67.84     15.51 o 
   1  12  10       13.15       12.39     10.42 o 
   2  12  10      159.74      162.60     16.53 o 
   3  12  10       26.15       26.04     19.89 o 
  -3  13  10      102.22      107.80     78.44 o 
  -2  13  10      116.03      150.50     30.14 o 
  -1  13  10      479.55      481.50     23.47 o 
   0  13  10       13.27        7.25     13.77 o 
   1  13  10      468.56      424.35     20.17 o 
   2  13  10      115.23      114.85     15.96 o 
   3  13  10       95.59      123.82     24.03 o 
  -2  14  10      392.29      424.42     30.25 o 
  -1  14  10       74.39      101.11     17.23 o 
   0  14  10      217.55      209.24     21.85 o 
   1  14  10       71.01       90.98     15.60 o 
   2  14  10      395.05      393.71     23.81 o 
  -2  15  10      141.51      154.18     28.02 o 
  -1  15  10      127.33      108.84     17.75 o 
   0  15  10      396.04      371.60     23.72 o 
   1  15  10      127.81      136.21     17.31 o 
   2  15  10      146.63      163.33     21.34 o 
  -2  16  10       79.76       72.18     17.98 o 
  -1  16  10       84.34       66.13     15.39 o 
   0  16  10        1.65      -12.92     12.92 o 
   1  16  10       87.64       73.74     16.34 o 
   2  16  10       85.11       97.20     19.48 o 
  -1  17  10      203.18      179.69     27.54 o 
   0  17  10       20.00       14.40     14.64 o 
   1  17  10      201.72      238.84     21.26 o 
   0  18  10      248.37      241.50     22.91 o 
   1   0  11       86.52       74.03      9.27 o 
   2   0  11        0.38       -1.48      7.71 o 
   3   0  11        2.95        4.14      9.81 o 
   4   0  11        0.21       -1.84     43.73 o 
  -4   1  11       25.76       10.13     48.78 o 
  -3   1  11      107.97      108.79     14.61 o 
  -2   1  11      230.43      228.35     13.38 o 
  -1   1  11      344.36      345.16     12.79 o 
   0   1  11        0.65        7.33      6.48 o 
   1   1  11      337.53      334.32     15.02 o 
   2   1  11      233.86      229.84     10.88 o 
   3   1  11      109.88      127.11     13.68 o 
   4   1  11       26.43       58.87     28.78 o 
  -4   2  11        2.82       -2.22     20.74 o 
  -3   2  11      288.46      297.60     22.80 o 
  -2   2  11      350.94      360.54     16.27 o 
  -1   2  11      485.98      523.15     22.80 o 
   0   2  11     1325.54     1349.53     18.72 o 
   1   2  11      485.06      495.80     16.64 o 
   2   2  11      341.48      325.45     14.41 o 
   3   2  11      288.14      295.64     21.30 o 
   4   2  11        3.75       32.14     30.29 o 
  -4   3  11      118.42      117.72     21.43 o 
  -3   3  11      129.36      138.20     20.58 o 
  -2   3  11      193.69      188.11     11.22 o 
  -1   3  11      201.33      202.55     10.37 o 
   0   3  11      555.87      605.45     13.56 o 
   1   3  11      201.80      197.93     11.14 o 
   2   3  11      185.53      175.20      8.80 o 
   3   3  11      129.25      124.60     14.01 o 
   4   3  11      109.75      100.46     22.01 o 
  -4   4  11      644.59      666.38     37.30 o 
  -3   4  11       10.28       29.21     15.11 o 
  -2   4  11      115.12      110.17     10.90 o 
  -1   4  11      128.82      129.04     11.27 o 
   0   4  11     2530.47     2671.07     30.19 o 
   1   4  11      123.81      133.73     10.02 o 
   2   4  11      120.23      118.39     11.00 o 
   3   4  11       10.14       16.18     10.17 o 
   4   4  11      643.87      635.29     53.06 o 
  -4   5  11      146.01      119.00     21.50 o 
  -3   5  11      177.27      200.75     22.37 o 
  -2   5  11      555.15      561.59     21.37 o 
  -1   5  11      966.41      930.47     19.30 o 
   0   5  11      712.96      741.67     20.02 o 
   1   5  11      972.81      926.20     19.70 o 
   2   5  11      548.28      524.09     17.53 o 
   3   5  11      180.70      170.85     15.15 o 
   4   5  11      149.21      154.56     20.51 o 
  -4   6  11       34.44       43.70     17.76 o 
  -3   6  11      404.51      380.84     32.33 o 
  -2   6  11      157.84      165.41     15.13 o 
  -1   6  11       99.44       92.96      9.09 o 
   0   6  11      303.68      313.14      9.93 o 
   1   6  11      108.22      108.80     10.49 o 
   2   6  11      156.63      191.34     13.25 o 
   3   6  11      401.35      405.97     21.15 o 
   4   6  11       34.39       27.40     15.26 o 
  -3   7  11       95.83       89.88     17.61 o 
  -2   7  11      399.03      370.62     20.07 o 
  -1   7  11      400.32      405.82     18.73 o 
   0   7  11       45.93       59.17      7.67 o 
   1   7  11      401.13      394.32     18.17 o 
   2   7  11      390.91      373.77     18.30 o 
   3   7  11       94.14      118.91     13.66 o 
  -3   8  11      102.13      112.83     18.03 o 
  -2   8  11       77.94       87.22     12.84 o 
  -1   8  11      475.85      469.90     20.52 o 
   0   8  11      247.98      231.18     11.55 o 
   1   8  11      465.37      494.81     20.44 o 
   2   8  11       79.64       70.05     12.36 o 
   3   8  11      107.26      126.30     17.76 o 
  -3   9  11       20.78       25.68     22.59 o 
  -2   9  11     1372.42     1351.11     30.05 o 
  -1   9  11      950.88      944.37     30.06 o 
   0   9  11        7.89       -7.14     11.19 o 
   1   9  11      946.52      929.30     25.73 o 
   2   9  11     1400.04     1324.11     31.81 o 
   3   9  11       21.09       -1.76     13.34 o 
  -3  10  11      185.63      228.94     36.40 o 
  -2  10  11      191.36      175.44     17.18 o 
  -1  10  11      605.61      524.32     22.89 o 
   0  10  11      339.68      349.28     21.33 o 
   1  10  11      598.93      551.92     27.48 o 
   2  10  11      188.04      199.95     16.91 o 
   3  10  11      187.40      241.96     26.50 o 
  -3  11  11       67.49       74.11     24.00 o 
  -2  11  11       50.46       46.96     13.31 o 
  -1  11  11       74.26       61.92     12.81 o 
   0  11  11       20.08       15.35     13.77 o 
   1  11  11       66.12       75.15     12.79 o 
   2  11  11       56.10       45.11     12.84 o 
   3  11  11       65.34       46.93     18.55 o 
  -3  12  11      398.71      438.57     47.97 o 
  -2  12  11      132.19      118.83     15.79 o 
  -1  12  11      386.47      394.11     23.75 o 
   0  12  11     3616.69     3378.14     95.67 o 
   1  12  11      388.05      398.53     21.99 o 
   2  12  11      133.85      139.73     16.15 o 
   3  12  11      390.28      403.21     34.20 o 
  -2  13  11      231.45      242.74     30.58 o 
  -1  13  11      538.91      521.37     42.68 o 
   0  13  11       51.69       64.95     16.71 o 
   1  13  11      517.91      487.05     24.73 o 
   2  13  11      232.68      250.97     20.02 o 
  -2  14  11      206.53      255.76     23.31 o 
  -1  14  11      146.54      149.20     18.64 o 
   0  14  11      314.32      329.71     26.07 o 
   1  14  11      152.65      180.80     18.57 o 
   2  14  11      207.40      224.96     19.70 o 
  -2  15  11      317.70      338.10     39.94 o 
  -1  15  11       82.70       61.63     18.90 o 
   0  15  11       26.69       16.68     13.78 o 
   1  15  11       83.41       63.87     15.44 o 
   2  15  11      316.53      310.58     26.35 o 
  -1  16  11      122.95      125.84     20.30 o 
   0  16  11      226.94      235.09     21.71 o 
   1  16  11      122.76      103.63     17.05 o 
  -1  17  11      374.30      391.27     28.76 o 
   0  17  11        6.90       -2.86     18.14 o 
   1  17  11      380.45      353.21     25.16 o 
   0   0  12     2916.78     3011.46     49.29 o 
   1   0  12     1459.59     1433.24     31.16 o 
   2   0  12        0.80        7.84      7.96 o 
   3   0  12        0.89       -4.78     10.75 o 
   4   0  12      334.02      349.06     36.67 o 
  -4   1  12       10.04       46.30     21.91 o 
  -3   1  12      400.68      396.05     21.90 o 
  -2   1  12      265.08      279.69     14.58 o 
  -1   1  12       43.04       42.63      7.51 o 
   0   1  12     1045.94     1078.05     19.07 o 
   1   1  12       39.30       36.75      7.94 o 
   2   1  12      270.83      294.18     12.48 o 
   3   1  12      405.28      383.90     23.65 o 
   4   1  12       12.06       35.17     23.51 o 
  -4   2  12       56.23       42.42     68.57 o 
  -3   2  12      525.69      512.62     24.42 o 
  -2   2  12      471.38      480.92     17.52 o 
  -1   2  12      629.74      649.33     16.47 o 
   0   2  12       12.36        7.57      6.45 o 
   1   2  12      649.62      661.73     17.14 o 
   2   2  12      454.43      476.13     15.21 o 
   3   2  12      525.09      518.81     49.04 o 
   4   2  12       52.87      105.68     26.06 o 
  -4   3  12      141.07      150.57     60.23 o 
  -3   3  12      591.86      614.59     32.64 o 
  -2   3  12      187.37      187.79     13.03 o 
  -1   3  12       63.90       64.21      8.34 o 
   0   3  12      821.54      774.43     16.01 o 
   1   3  12       56.86       44.75      7.67 o 
   2   3  12      187.79      184.93     10.57 o 
   3   3  12      589.69      629.22     24.44 o 
   4   3  12      144.80      186.67     30.06 o 
  -4   4  12       61.00       53.59     25.46 o 
  -3   4  12      174.36      162.33     25.22 o 
  -2   4  12       94.79       97.46     11.21 o 
  -1   4  12      529.37      537.88     16.21 o 
   0   4  12        0.46        3.53      5.75 o 
   1   4  12      524.86      499.96     14.32 o 
   2   4  12       89.11       86.56     10.64 o 
   3   4  12      165.19      152.69     15.01 o 
   4   4  12       60.71       80.51     22.43 o 
  -4   5  12      320.97      321.83     29.32 o 
  -3   5  12      391.66      399.08     47.15 o 
  -2   5  12      228.26      235.82     16.91 o 
  -1   5  12      101.82      115.14     10.02 o 
   0   5  12      195.73      194.85     11.41 o 
   1   5  12       92.91      101.29      8.91 o 
   2   5  12      225.00      220.12     14.08 o 
   3   5  12      374.63      418.16     21.71 o 
   4   5  12      324.62      321.47     26.32 o 
  -3   6  12      352.97      319.57     23.92 o 
  -2   6  12       12.08       10.45     11.59 o 
  -1   6  12      770.49      812.16     19.25 o 
   0   6  12        0.72       -4.87      4.87 o 
   1   6  12      796.81      829.69     17.40 o 
   2   6  12       13.61       14.36      9.01 o 
   3   6  12      352.66      340.07     20.04 o 
  -3   7  12      245.54      263.04     39.59 o 
  -2   7  12      789.51      782.97     23.49 o 
  -1   7  12      201.05      191.25     14.88 o 
   0   7  12      237.34      251.20     11.63 o 
   1   7  12      200.73      195.64     10.60 o 
   2   7  12      792.39      794.03     21.62 o 
   3   7  12      240.59      266.58     18.50 o 
  -3   8  12      115.68      106.64     18.80 o 
  -2   8  12       53.35       50.98     12.02 o 
  -1   8  12      206.63      201.80     18.68 o 
   0   8  12      129.31      111.50     14.63 o 
   1   8  12      194.80      191.51     15.09 o 
   2   8  12       56.61       44.86     11.98 o 
   3   8  12      118.01      136.24     17.46 o 
  -3   9  12       37.20       36.37     16.55 o 
  -2   9  12      388.88      372.22     19.94 o 
  -1   9  12      222.62      216.14     19.23 o 
   0   9  12      868.67      835.42     27.76 o 
   1   9  12      220.98      204.66     15.85 o 
   2   9  12      396.73      369.53     27.21 o 
   3   9  12       37.98       37.02     14.07 o 
  -3  10  12      315.30      354.42     43.23 o 
  -2  10  12      415.52      423.29     21.41 o 
  -1  10  12      220.89      210.27     16.79 o 
   0  10  12      929.08      989.91     30.58 o 
   1  10  12      230.73      236.39     17.17 o 
   2  10  12      410.26      414.52     22.57 o 
   3  10  12      321.41      314.76     36.75 o 
  -3  11  12      139.31      165.50     25.52 o 
  -2  11  12      102.15       80.14     15.31 o 
  -1  11  12      467.15      462.79     22.74 o 
   0  11  12       55.29       41.88     15.09 o 
   1  11  12      483.43      479.23     23.15 o 
   2  11  12       94.60       94.41     14.50 o 
   3  11  12      139.16      146.62     24.39 o 
  -3  12  12        6.86       -1.65     19.75 o 
  -2  12  12        8.16       -3.85     20.78 o 
  -1  12  12      392.94      378.80     23.56 o 
   0  12  12     1964.19     1874.58     58.26 o 
   1  12  12      383.20      353.78     25.50 o 
   2  12  12        9.13        3.92     11.59 o 
   3  12  12        6.98       18.69     18.79 o 
  -2  13  12      151.81      145.61     19.11 o 
  -1  13  12      165.93      152.05     20.33 o 
   0  13  12        0.31       -1.61     13.44 o 
   1  13  12      175.76      175.22     24.27 o 
   2  13  12      157.72      156.16     17.40 o 
  -2  14  12        1.08       18.81     22.97 o 
  -1  14  12      473.50      460.59     32.46 o 
   0  14  12        0.56      -12.52     14.87 o 
   1  14  12      490.63      529.84     26.95 o 
   2  14  12        1.15       -2.19     13.57 o 
  -2  15  12       63.64       73.18     19.55 o 
  -1  15  12      213.16      204.29     23.95 o 
   0  15  12       66.86       67.48     18.26 o 
   1  15  12      211.76      181.96     19.57 o 
   2  15  12       62.67       74.76     18.48 o 
  -1  16  12      190.96      195.45     22.01 o 
   0  16  12        2.62      -13.79     13.79 o 
   1  16  12      184.34      201.24     20.44 o 
  -1  17  12      120.93      108.08     18.29 o 
   0  17  12       50.16       43.23     15.78 o 
   1  17  12      122.19      173.39     24.53 o 
   1   0  13      226.68      269.08     12.40 o 
   2   0  13     1756.50     1721.78     40.31 o 
   3   0  13      155.51      145.64     20.14 o 
   4   0  13      290.62      317.22     35.84 o 
  -4   1  13       24.72       29.50     21.51 o 
  -3   1  13       46.41       70.69     16.70 o 
  -2   1  13      159.93      149.72     12.21 o 
  -1   1  13       81.08       77.97      8.82 o 
   0   1  13     1413.29     1385.45     22.09 o 
   1   1  13       76.47       86.01      9.93 o 
   2   1  13      167.82      172.19     10.90 o 
   3   1  13       50.87       72.59     16.58 o 
   4   1  13       22.77       44.49     24.27 o 
  -4   2  13       81.32       53.35     53.76 o 
  -3   2  13      379.23      359.58     25.82 o 
  -2   2  13      317.83      344.94     17.86 o 
  -1   2  13      506.04      510.80     15.56 o 
   0   2  13        0.99       -6.47      6.47 o 
   1   2  13      530.69      510.65     16.74 o 
   2   2  13      317.55      333.11     23.94 o 
   3   2  13      374.68      376.94     24.09 o 
   4   2  13       85.95      101.27     34.61 o 
  -4   3  13       14.56       22.34     39.69 o 
  -3   3  13      820.85      821.75     41.45 o 
  -2   3  13      681.20      676.28     31.17 o 
  -1   3  13     1237.47     1240.18     22.52 o 
   0   3  13       62.90       94.17      9.27 o 
   1   3  13     1256.27     1266.09     21.86 o 
   2   3  13      684.85      655.85     19.65 o 
   3   3  13      839.30      844.30     29.98 o 
   4   3  13       14.86       -0.93     16.25 o 
  -3   4  13      406.96      406.67     33.90 o 
  -2   4  13      524.13      488.03     18.40 o 
  -1   4  13      260.16      294.96     13.98 o 
   0   4  13      204.23      205.39     10.35 o 
   1   4  13      241.21      289.75     12.76 o 
   2   4  13      526.46      524.96     18.95 o 
   3   4  13      402.03      386.78     24.34 o 
  -3   5  13      420.77      415.50     38.00 o 
  -2   5  13       90.38      100.15     11.90 o 
  -1   5  13      615.32      628.28     17.97 o 
   0   5  13      465.53      441.76     14.97 o 
   1   5  13      622.63      638.58     18.87 o 
   2   5  13       91.76       89.71     11.37 o 
   3   5  13      411.57      422.73     21.92 o 
  -3   6  13       37.93       20.89     21.68 o 
  -2   6  13      334.32      347.91     18.47 o 
  -1   6  13       33.79       38.45      8.42 o 
   0   6  13        0.09        1.89      5.58 o 
   1   6  13       32.95       41.76      8.14 o 
   2   6  13      338.26      330.55     16.71 o 
   3   6  13       39.58       56.36     12.31 o 
  -3   7  13      255.95      245.62     26.32 o 
  -2   7  13      214.17      230.45     16.57 o 
  -1   7  13      342.15      315.05     18.19 o 
   0   7  13      293.39      240.71     17.40 o 
   1   7  13      338.93      339.09     18.02 o 
   2   7  13      210.55      209.89     18.02 o 
   3   7  13      265.97      269.80     21.69 o 
  -3   8  13       48.31       72.48     18.10 o 
  -2   8  13      155.10      172.92     15.40 o 
  -1   8  13      707.24      672.58     24.41 o 
   0   8  13       20.76       -3.76     11.13 o 
   1   8  13      696.92      657.26     27.91 o 
   2   8  13      158.67      184.69     16.00 o 
   3   8  13       49.64       43.97     14.03 o 
  -3   9  13        5.62        3.52     15.66 o 
  -2   9  13      367.08      370.44     20.26 o 
  -1   9  13      519.06      503.92     25.80 o 
   0   9  13      142.77      152.56     16.72 o 
   1   9  13      499.64      460.94     21.09 o 
   2   9  13      368.26      360.52     20.96 o 
   3   9  13        5.89        1.11     12.97 o 
  -3  10  13       10.91       28.54     19.52 o 
  -2  10  13       53.84       62.69     13.50 o 
  -1  10  13      361.76      347.74     22.39 o 
   0  10  13      921.22      889.99     32.91 o 
   1  10  13      376.58      332.53     23.81 o 
   2  10  13       50.89       71.19     13.48 o 
   3  10  13       11.52       17.59     14.03 o 
  -3  11  13      157.01      180.87     26.52 o 
  -2  11  13      792.47      772.43     26.51 o 
  -1  11  13      356.19      378.95     26.97 o 
   0  11  13        4.11       -5.88     12.90 o 
   1  11  13      356.18      325.62     24.07 o 
   2  11  13      789.91      744.19     26.81 o 
   3  11  13      154.18      145.89     24.37 o 
  -2  12  13      247.75      260.02     19.74 o 
  -1  12  13      154.39      157.80     18.85 o 
   0  12  13       23.71       22.92     14.43 o 
   1  12  13      155.72      149.97     20.98 o 
   2  12  13      238.78      255.03     21.94 o 
  -2  13  13       19.29        0.09     22.83 o 
  -1  13  13        6.93       14.76     13.93 o 
   0  13  13      370.95      399.27     30.44 o 
   1  13  13        5.92        2.10     14.05 o 
   2  13  13       17.01       21.53     26.53 o 
  -2  14  13      390.01      400.53     26.65 o 
  -1  14  13      304.18      279.63     25.78 o 
   0  14  13       89.68       74.28     18.40 o 
   1  14  13      322.29      302.35     22.48 o 
   2  14  13      384.08      340.87     33.29 o 
  -1  15  13      103.57       81.36     17.59 o 
   0  15  13        2.07       -4.11     15.31 o 
   1  15  13      100.00      122.76     17.93 o 
  -1  16  13       35.37        4.64     15.77 o 
   0  16  13      157.29      127.89     27.20 o 
   1  16  13       36.27       50.39     18.68 o 
   0  17  13      311.16      262.07     23.66 o 
   0   0  14        1.23        6.79     13.20 o 
   1   0  14      555.76      560.58     16.32 o 
   2   0  14      340.92      347.85     16.70 o 
   3   0  14       17.15       12.27     14.76 o 
  -3   1  14        8.01       17.56     14.77 o 
  -2   1  14      466.80      449.71     33.99 o 
  -1   1  14      568.78      586.97     18.93 o 
   0   1  14       82.00       94.86     11.03 o 
   1   1  14      574.45      569.69     24.80 o 
   2   1  14      483.16      487.97     16.38 o 
   3   1  14        8.41       19.31     14.41 o 
  -3   2  14      262.22      263.47     37.74 o 
  -2   2  14       10.06       -0.12     10.34 o 
  -1   2  14       90.35       87.74      9.97 o 
   0   2  14      149.32      160.75     10.46 o 
   1   2  14       91.06       98.57     10.74 o 
   2   2  14        8.05       -8.88      8.88 o 
   3   2  14      268.29      309.09     24.97 o 
  -3   3  14      171.03      175.29     26.68 o 
  -2   3  14     1097.80     1101.64     27.78 o 
  -1   3  14      254.40      256.95     13.24 o 
   0   3  14        9.49       13.59      7.11 o 
   1   3  14      249.61      258.14     12.68 o 
   2   3  14     1091.61     1120.71     26.27 o 
   3   3  14      173.13      212.98     17.18 o 
  -3   4  14      500.41      453.76     49.66 o 
  -2   4  14      294.25      267.75     15.43 o 
  -1   4  14      446.13      443.48     17.35 o 
   0   4  14      555.39      547.03     15.65 o 
   1   4  14      442.33      438.71     16.74 o 
   2   4  14      303.92      310.96     16.25 o 
   3   4  14      510.55      489.96     23.55 o 
  -3   5  14       55.95       82.14     41.38 o 
  -2   5  14      317.82      300.56     15.32 o 
  -1   5  14      214.47      200.63     12.74 o 
   0   5  14      106.84      121.34      8.92 o 
   1   5  14      219.20      215.01     11.92 o 
   2   5  14      336.06      362.17     17.36 o 
   3   5  14       51.56       77.81     13.18 o 
  -3   6  14       78.30       45.68     33.11 o 
  -2   6  14     1176.02     1081.33     27.21 o 
  -1   6  14      410.95      422.66     18.06 o 
   0   6  14      487.48      465.96     16.57 o 
   1   6  14      413.30      430.44     15.18 o 
   2   6  14     1164.53     1163.13     26.04 o 
   3   6  14       77.54       85.92     13.37 o 
  -3   7  14      401.08      408.74     32.09 o 
  -2   7  14       55.10       54.84     12.61 o 
  -1   7  14      169.04      187.53     16.16 o 
   0   7  14       22.76       22.33     11.99 o 
   1   7  14      164.86      165.45     16.02 o 
   2   7  14       50.41       36.14     15.97 o 
   3   7  14      409.71      405.80     26.00 o 
  -3   8  14       78.29       76.19     18.89 o 
  -2   8  14      253.26      282.84     18.48 o 
  -1   8  14      221.56      231.07     17.57 o 
   0   8  14      418.70      410.25     22.78 o 
   1   8  14      223.51      221.03     16.33 o 
   2   8  14      263.15      300.36     19.28 o 
   3   8  14       82.46      101.01     16.36 o 
  -3   9  14      204.45      227.86     24.24 o 
  -2   9  14      130.54      141.08     16.06 o 
  -1   9  14      798.67      698.17     38.94 o 
   0   9  14      554.38      560.56     31.33 o 
   1   9  14      806.83      790.13     30.27 o 
   2   9  14      131.12      157.16     15.99 o 
   3   9  14      207.75      206.99     20.61 o 
  -3  10  14       68.56       77.69     18.00 o 
  -2  10  14       14.62       12.43     17.58 o 
  -1  10  14       21.19        6.81      8.69 o 
   0  10  14      227.83      225.38     22.17 o 
   1  10  14       19.88       47.30     14.37 o 
   2  10  14       12.80        6.21     11.41 o 
   3  10  14       70.21       90.88     17.34 o 
  -2  11  14      227.09      222.14     18.90 o 
  -1  11  14      464.81      442.84     28.84 o 
   0  11  14       24.01       -7.49     12.79 o 
   1  11  14      466.78      490.70     42.99 o 
   2  11  14      215.06      204.19     18.14 o 
  -2  12  14        4.63        3.04     20.73 o 
  -1  12  14      678.25      627.16     31.44 o 
   0  12  14      209.65      195.98     21.35 o 
   1  12  14      661.20      627.35     51.38 o 
   2  12  14        3.94        6.73     14.02 o 
  -2  13  14      148.91      145.80     29.55 o 
  -1  13  14       21.91       10.09     14.56 o 
   0  13  14       60.21       70.11     20.43 o 
   1  13  14       20.38       30.73     15.12 o 
   2  13  14      145.04      225.42     22.87 o 
  -2  14  14      231.92      214.90     21.32 o 
  -1  14  14      296.53      292.57     33.89 o 
   0  14  14       49.89       55.22     17.21 o 
   1  14  14      290.77      260.26     24.77 o 
   2  14  14      227.12      213.84     23.31 o 
  -1  15  14      201.33      197.11     23.85 o 
   0  15  14        8.99        5.58     14.85 o 
   1  15  14      201.26      203.44     20.41 o 
  -1  16  14       72.03       57.78     18.76 o 
   0  16  14       55.40       70.54     24.17 o 
   1  16  14       71.81       77.80     32.26 o 
   1   0  15      210.52      225.85     14.03 o 
   2   0  15      116.40      136.00     14.10 o 
   3   0  15       15.83       52.41     16.68 o 
  -3   1  15      243.68      210.98     22.47 o 
  -2   1  15      298.23      294.57     27.64 o 
  -1   1  15      796.58      755.08     20.78 o 
   0   1  15      289.63      300.50     14.80 o 
   1   1  15      796.95      766.31     20.31 o 
   2   1  15      305.96      304.18     16.39 o 
   3   1  15      248.23      253.94     24.54 o 
  -3   2  15       28.49       30.72     16.19 o 
  -2   2  15      649.25      722.86     34.63 o 
  -1   2  15      146.94      149.22     11.45 o 
   0   2  15      298.80      312.31     13.71 o 
   1   2  15      139.62      136.88     12.21 o 
   2   2  15      645.57      625.61     22.54 o 
   3   2  15       26.36       24.76     13.68 o 
  -3   3  15       18.17        6.97     25.74 o 
  -2   3  15      769.38      742.11     24.99 o 
  -1   3  15      339.27      320.00     14.81 o 
   0   3  15       18.60       18.19      7.62 o 
   1   3  15      332.70      346.04     14.67 o 
   2   3  15      732.10      698.77     27.98 o 
   3   3  15       16.35        8.72     11.75 o 
  -3   4  15      108.21       77.03     44.45 o 
  -2   4  15       16.06        3.55      9.30 o 
  -1   4  15       22.26       36.40      9.35 o 
   0   4  15      713.19      682.59     18.73 o 
   1   4  15       24.73       18.83      8.27 o 
   2   4  15       15.26       19.81      9.34 o 
   3   4  15      109.31      120.78     14.82 o 
  -3   5  15       49.34       19.92     22.06 o 
  -2   5  15       34.97       18.75      9.82 o 
  -1   5  15      118.76      129.77     13.05 o 
   0   5  15       17.71       19.50      8.86 o 
   1   5  15      110.24      118.79     10.53 o 
   2   5  15       30.91       33.56      9.69 o 
   3   5  15       51.38       72.32     13.18 o 
  -3   6  15      518.01      575.76     55.63 o 
  -2   6  15      459.77      403.90     20.10 o 
  -1   6  15      238.67      219.33     17.33 o 
   0   6  15      167.20      188.55     22.16 o 
   1   6  15      237.15      253.90     16.75 o 
   2   6  15      460.06      465.25     22.17 o 
   3   6  15      517.04      508.01     28.04 o 
  -3   7  15       92.38       77.34     32.42 o 
  -2   7  15       38.53       40.29     12.79 o 
  -1   7  15      255.27      268.74     18.18 o 
   0   7  15       58.41       55.22     13.14 o 
   1   7  15      259.47      270.67     17.52 o 
   2   7  15       34.88       30.97     11.56 o 
   3   7  15       93.37       99.08     17.79 o 
  -3   8  15      263.66      273.48     23.40 o 
  -2   8  15      122.05      135.47     15.52 o 
  -1   8  15       59.76       43.45     12.98 o 
   0   8  15      162.44      167.63     17.04 o 
   1   8  15       62.89       61.36     15.19 o 
   2   8  15      127.48      135.10     14.96 o 
   3   8  15      255.81      291.06     23.02 o 
  -3   9  15        7.65      -16.61     16.77 o 
  -2   9  15     1085.43     1038.16     30.56 o 
  -1   9  15      368.64      375.15     22.85 o 
   0   9  15      451.65      447.15     26.61 o 
   1   9  15      369.02      347.52     24.91 o 
   2   9  15     1093.79     1083.23     30.89 o 
   3   9  15        8.84       19.61     14.05 o 
  -3  10  15       77.07       88.79     19.76 o 
  -2  10  15       31.66       48.24     14.23 o 
  -1  10  15       58.74       45.32     13.14 o 
   0  10  15      888.22      795.41     31.98 o 
   1  10  15       57.19       45.78     14.81 o 
   2  10  15       34.52       53.01     12.94 o 
   3  10  15       73.66       98.29     18.07 o 
  -2  11  15       17.10       13.63     13.78 o 
  -1  11  15      371.31      376.40     32.09 o 
   0  11  15       12.81       35.98     15.31 o 
   1  11  15      377.78      351.25     25.79 o 
   2  11  15       19.49       22.33     18.33 o 
  -2  12  15      295.62      313.70     22.32 o 
  -1  12  15      351.32      359.89     27.21 o 
   0  12  15      141.24      123.52     19.28 o 
   1  12  15      357.70      373.96     29.89 o 
   2  12  15      292.21      320.47     36.52 o 
  -2  13  15      159.39      146.49     19.59 o 
  -1  13  15      416.84      435.43     39.53 o 
   0  13  15       11.49       -0.19     15.18 o 
   1  13  15      428.91      502.06     31.62 o 
   2  13  15      162.83      148.17     23.31 o 
  -1  14  15       48.43       35.74     16.09 o 
   0  14  15      108.16      179.89     24.04 o 
   1  14  15       51.66       60.32     17.24 o 
  -1  15  15        1.38      -10.56     15.52 o 
   0  15  15      131.85      158.05     27.76 o 
   1  15  15        1.06      -13.57     13.57 o 
   0  16  15      140.24      173.79     23.61 o 
   0   0  16     1217.28     1228.03     38.83 o 
   1   0  16     2003.01     1926.81     33.61 o 
   2   0  16       34.53       39.11     11.42 o 
   3   0  16       21.01       53.71     16.89 o 
  -3   1  16       15.76       27.62     16.38 o 
  -2   1  16      300.80      290.50     18.51 o 
  -1   1  16     1390.36     1368.60     30.24 o 
   0   1  16      145.66      152.15     12.45 o 
   1   1  16     1373.93     1333.69     29.83 o 
   2   1  16      305.37      331.28     23.13 o 
   3   1  16       17.81       11.80     15.09 o 
  -3   2  16       54.87       63.48     17.58 o 
  -2   2  16      204.26      226.58     15.89 o 
  -1   2  16      323.57      319.60     15.08 o 
   0   2  16      135.66      162.45     11.56 o 
   1   2  16      314.90      306.73     16.08 o 
   2   2  16      204.84      199.43     15.94 o 
   3   2  16       53.18       89.46     14.99 o 
  -3   3  16       57.26       50.74     17.42 o 
  -2   3  16      590.10      548.08     21.31 o 
  -1   3  16       88.27       81.12     10.69 o 
   0   3  16      486.29      506.92     15.81 o 
   1   3  16       89.50      100.55     10.42 o 
   2   3  16      600.43      585.30     20.88 o 
   3   3  16       57.57       51.39     14.03 o 
  -3   4  16        5.16       34.57     23.14 o 
  -2   4  16       36.42       32.47     10.02 o 
  -1   4  16      190.06      203.46     16.94 o 
   0   4  16      354.48      370.57     17.76 o 
   1   4  16      186.13      183.14     12.29 o 
   2   4  16       29.55       31.33     10.07 o 
   3   4  16        5.93       13.85     12.39 o 
  -3   5  16      396.11      383.61     36.75 o 
  -2   5  16      714.52      688.31     21.13 o 
  -1   5  16      187.13      185.05     14.03 o 
   0   5  16      123.07      135.50     12.33 o 
   1   5  16      183.38      201.15     12.34 o 
   2   5  16      716.55      707.62     21.73 o 
   3   5  16      381.19      392.20     22.17 o 
  -3   6  16      100.32       96.73     26.64 o 
  -2   6  16      293.98      274.73     18.26 o 
  -1   6  16      200.08      157.53     16.77 o 
   0   6  16      103.28      112.37     15.21 o 
   1   6  16      215.62      220.08     21.66 o 
   2   6  16      291.96      305.26     24.13 o 
   3   6  16       98.64       90.80     16.79 o 
  -3   7  16      746.45      740.82     43.28 o 
  -2   7  16       35.65       31.82     12.80 o 
  -1   7  16      389.91      330.99     20.02 o 
   0   7  16      632.24      561.07     24.51 o 
   1   7  16      395.25      374.97     24.37 o 
   2   7  16       36.30       37.21     17.55 o 
   3   7  16      745.17      810.19     31.90 o 
  -3   8  16       57.57       68.54     18.27 o 
  -2   8  16      367.54      388.80     21.86 o 
  -1   8  16      165.24      149.44     17.17 o 
   0   8  16       41.18       57.16     15.24 o 
   1   8  16      159.54      170.69     19.02 o 
   2   8  16      356.92      394.25     22.18 o 
   3   8  16       55.58       51.40     21.46 o 
  -3   9  16      266.29      234.75     23.88 o 
  -2   9  16       14.55       12.53     14.15 o 
  -1   9  16       73.24       76.99     15.13 o 
   0   9  16       52.80       35.87     16.88 o 
   1   9  16       70.25       61.81     15.58 o 
   2   9  16       16.11       35.79     12.64 o 
   3   9  16      267.68      267.04     23.36 o 
  -2  10  16      360.39      330.10     22.53 o 
  -1  10  16       82.83      118.55     20.49 o 
   0  10  16       33.73       34.65     14.84 o 
   1  10  16       78.88       72.45     16.38 o 
   2  10  16      368.09      326.39     30.91 o 
  -2  11  16       31.60       -4.31     14.11 o 
  -1  11  16       23.88       30.75     13.93 o 
   0  11  16        9.50       21.93     14.27 o 
   1  11  16       22.45       11.66     14.74 o 
   2  11  16       29.59       51.87     15.77 o 
  -2  12  16      128.90      117.65     20.12 o 
  -1  12  16      397.46      387.36     25.79 o 
   0  12  16       74.57       82.72     17.86 o 
   1  12  16      394.14      449.69     29.98 o 
   2  12  16      131.89      128.45     21.05 o 
  -2  13  16      139.80      131.21     19.43 o 
  -1  13  16      239.43      274.71     23.61 o 
   0  13  16       59.28       48.49     17.33 o 
   1  13  16      237.45      245.08     24.00 o 
   2  13  16      140.24      151.96     27.57 o 
  -1  14  16      324.19      388.16     27.57 o 
   0  14  16       41.27       43.83     17.46 o 
   1  14  16      323.89      334.46     30.77 o 
  -1  15  16       64.69       35.70     27.64 o 
   0  15  16      127.05      121.10     20.84 o 
   1  15  16       64.87       90.27     29.79 o 
   1   0  17      638.96      616.87     20.82 o 
   2   0  17      419.99      418.79     23.62 o 
   3   0  17      201.35      237.78     24.12 o 
  -3   1  17      112.35      133.89     21.74 o 
  -2   1  17      162.76      181.80     15.17 o 
  -1   1  17      317.07      313.77     16.83 o 
   0   1  17     1632.46     1619.19     32.21 o 
   1   1  17      318.81      321.42     16.76 o 
   2   1  17      170.12      153.64     16.75 o 
   3   1  17      113.04      149.30     25.73 o 
  -3   2  17       19.82       23.08     16.72 o 
  -2   2  17      264.62      292.49     19.96 o 
  -1   2  17      154.54      156.44     12.60 o 
   0   2  17        0.08       -0.66      8.74 o 
   1   2  17      145.28      141.61     12.93 o 
   2   2  17      266.56      303.20     17.34 o 
   3   2  17       20.94       34.77     13.50 o 
  -3   3  17      477.55      474.13     45.07 o 
  -2   3  17      669.11      669.98     26.67 o 
  -1   3  17      402.69      393.47     16.67 o 
   0   3  17      204.89      221.15     15.84 o 
   1   3  17      415.47      403.95     16.32 o 
   2   3  17      680.30      660.79     21.59 o 
   3   3  17      476.55      459.80     26.07 o 
  -3   4  17        4.46       11.48     54.93 o 
  -2   4  17       10.11        5.91     11.38 o 
  -1   4  17      708.12      692.74     20.22 o 
   0   4  17       63.41       74.32     11.28 o 
   1   4  17      718.89      679.31     18.43 o 
   2   4  17       11.22       18.39      9.62 o 
   3   4  17        5.07       11.40     12.35 o 
  -3   5  17       13.45       29.13     23.09 o 
  -2   5  17       88.85       72.74     16.09 o 
  -1   5  17      510.20      530.66     24.39 o 
   0   5  17      645.29      629.84     24.86 o 
   1   5  17      509.88      507.16     21.17 o 
   2   5  17       88.78       89.80     13.79 o 
   3   5  17       13.97       44.96     17.34 o 
  -3   6  17       72.06       49.02     53.76 o 
  -2   6  17      237.36      236.37     17.96 o 
  -1   6  17      412.43      389.06     23.00 o 
   0   6  17        1.52       -6.03     12.50 o 
   1   6  17      419.81      384.22     24.88 o 
   2   6  17      236.56      250.17     18.98 o 
   3   6  17       68.70       72.99     16.03 o 
  -3   7  17       86.04       61.85     31.56 o 
  -2   7  17       85.91      100.61     15.31 o 
  -1   7  17      270.45      260.63     19.95 o 
   0   7  17      621.45      579.31     40.33 o 
   1   7  17      264.74      218.36     20.18 o 
   2   7  17       88.10      104.85     17.49 o 
   3   7  17       91.06       83.56     16.78 o 
  -3   8  17       61.47       60.02     32.90 o 
  -2   8  17       58.19       41.48     14.07 o 
  -1   8  17      181.75      164.22     18.01 o 
   0   8  17      773.50      696.12     29.87 o 
   1   8  17      181.52      157.37     27.87 o 
   2   8  17       61.04       54.20     13.84 o 
   3   8  17       61.94       70.10     16.53 o 
  -2   9  17       28.96       14.94     13.92 o 
  -1   9  17      133.16       94.89     19.50 o 
   0   9  17      271.34      243.46     22.39 o 
   1   9  17      127.47      102.53     17.11 o 
   2   9  17       32.41       64.51     15.92 o 
  -2  10  17       88.89       93.07     16.58 o 
  -1  10  17       17.23       17.68      9.51 o 
   0  10  17        4.31        2.68     13.83 o 
   1  10  17       15.72       42.72     15.11 o 
   2  10  17       92.74      104.26     18.23 o 
  -2  11  17      255.26      234.80     21.30 o 
  -1  11  17        7.23        2.90     12.46 o 
   0  11  17      252.07      216.15     22.68 o 
   1  11  17        5.87        7.11     14.02 o 
   2  11  17      247.48      224.45     23.22 o 
  -2  12  17      256.59      289.16     25.95 o 
  -1  12  17       38.08       16.23     15.11 o 
   0  12  17       98.21       96.18     18.81 o 
   1  12  17       36.51       44.92     16.54 o 
   2  12  17      250.25      269.88     24.80 o 
  -1  13  17       17.95       13.33     16.62 o 
   0  13  17       92.63      136.81     20.39 o 
   1  13  17       16.03       36.25     17.79 o 
  -1  14  17       90.21       88.13     25.20 o 
   0  14  17       98.81      123.45     21.19 o 
   1  14  17       86.63      125.95     33.19 o 
   0  15  17        0.47        1.26     16.58 o 
   0   0  18      363.47      347.86     27.63 o 
   1   0  18     1254.69     1255.72     27.68 o 
   2   0  18        0.12       15.75     12.94 o 
   3   0  18        1.08       18.82     16.20 o 
  -3   1  18       37.98       54.67     17.80 o 
  -2   1  18      255.36      247.62     20.40 o 
  -1   1  18      740.36      716.35     22.05 o 
   0   1  18      178.62      205.32     15.84 o 
   1   1  18      737.83      745.45     22.18 o 
   2   1  18      259.89      252.92     20.29 o 
   3   1  18       38.59       69.16     17.52 o 
  -3   2  18      235.79      246.87     25.35 o 
  -2   2  18      125.83      129.95     14.18 o 
  -1   2  18       74.24       72.88     12.07 o 
   0   2  18      324.61      349.70     42.90 o 
   1   2  18       78.16       95.71     11.04 o 
   2   2  18      128.10      148.68     18.57 o 
   3   2  18      231.40      219.55     20.16 o 
  -3   3  18       15.30       49.57     17.16 o 
  -2   3  18        8.75       12.53     11.03 o 
  -1   3  18      374.98      348.76     16.66 o 
   0   3  18      551.38      535.86     22.33 o 
   1   3  18      356.03      368.39     16.34 o 
   2   3  18        9.37       -4.28      9.47 o 
   3   3  18       15.11        4.92     12.61 o 
  -3   4  18       59.67       82.88     24.35 o 
  -2   4  18       70.04       67.16     18.45 o 
  -1   4  18      226.11      227.65     14.70 o 
   0   4  18      108.04      114.10     15.29 o 
   1   4  18      225.43      235.62     13.63 o 
   2   4  18       69.29       80.12     11.36 o 
   3   4  18       62.70       88.81     18.57 o 
  -3   5  18       31.09       12.50     26.45 o 
  -2   5  18      204.18      238.60     18.50 o 
  -1   5  18       16.07        1.92     13.81 o 
   0   5  18      235.43      239.59     20.66 o 
   1   5  18       15.90       15.52     12.75 o 
   2   5  18      205.21      228.92     18.29 o 
   3   5  18       31.01       52.39     17.31 o 
  -3   6  18       61.30       84.74     27.16 o 
  -2   6  18      116.61      110.28     16.08 o 
  -1   6  18      214.47      210.55     19.16 o 
   0   6  18      596.63      608.90     29.92 o 
   1   6  18      216.77      171.76     21.50 o 
   2   6  18      114.24      102.04     14.85 o 
   3   6  18       61.85       33.50     22.00 o 
  -3   7  18       96.45       57.10     62.56 o 
  -2   7  18      145.25      120.73     20.37 o 
  -1   7  18       76.59       51.85     14.23 o 
   0   7  18       57.02       43.11     14.46 o 
   1   7  18       78.86       88.51     16.46 o 
   2   7  18      143.92      159.51     16.65 o 
   3   7  18       94.88      109.71     20.80 o 
  -2   8  18       74.45       70.21     15.27 o 
  -1   8  18      122.24      116.97     17.18 o 
   0   8  18        5.67        0.94     13.30 o 
   1   8  18      123.62      109.05     17.15 o 
   2   8  18       74.09       90.10     16.82 o 
  -2   9  18       13.75        6.24     14.08 o 
  -1   9  18      653.68      679.77     29.71 o 
   0   9  18      104.91       83.12     17.19 o 
   1   9  18      647.81      600.04     32.54 o 
   2   9  18       14.35       14.51     14.11 o 
  -2  10  18       40.21       28.87     15.53 o 
  -1  10  18      347.61      331.98     29.30 o 
   0  10  18        6.19       21.66     15.66 o 
   1  10  18      346.07      323.39     26.83 o 
   2  10  18       40.32       44.33     16.39 o 
  -2  11  18      110.41      103.28     17.90 o 
  -1  11  18       76.37       68.39     25.60 o 
   0  11  18        7.75       31.54     16.04 o 
   1  11  18       78.79       78.61     17.93 o 
   2  11  18      111.25      114.36     18.85 o 
  -1  12  18       59.67       40.38     16.56 o 
   0  12  18      282.73      319.59     33.48 o 
   1  12  18       61.80       53.13     17.73 o 
  -1  13  18       29.84       34.26     16.55 o 
   0  13  18       17.56       41.09     16.14 o 
   1  13  18       30.14       34.62     16.67 o 
   0  14  18      216.14      223.33     25.17 o 
   1   0  19        6.21       -5.39      9.80 o 
   2   0  19       59.28       79.88     15.92 o 
   3   0  19      169.71      217.64     35.16 o 
  -3   1  19       12.63        7.59     14.93 o 
  -2   1  19      132.30      131.61     17.30 o 
  -1   1  19      220.95      231.32     20.74 o 
   0   1  19     3995.22     4017.87     66.94 o 
   1   1  19      207.98      225.39     15.60 o 
   2   1  19      126.14      134.80     17.00 o 
   3   1  19       13.79       18.69     15.36 o 
  -3   2  19       52.37       37.29     33.87 o 
  -2   2  19        2.95       13.10     13.69 o 
  -1   2  19      297.26      294.62     17.87 o 
   0   2  19      719.15      736.18     24.47 o 
   1   2  19      301.24      272.36     15.10 o 
   2   2  19        3.50        0.71     11.36 o 
   3   2  19       53.06       69.59     15.66 o 
  -3   3  19       43.68       57.82     18.21 o 
  -2   3  19      263.64      290.14     23.30 o 
  -1   3  19      357.13      354.64     16.90 o 
   0   3  19      252.13      271.24     19.71 o 
   1   3  19      347.33      347.06     18.68 o 
   2   3  19      265.17      332.92     19.66 o 
   3   3  19       43.44       46.82     14.88 o 
  -3   4  19       19.42       42.05     21.81 o 
  -2   4  19       25.84       27.42     14.60 o 
  -1   4  19      103.34      119.61     16.48 o 
   0   4  19        6.59        1.72     12.33 o 
   1   4  19       99.41       76.61     15.20 o 
   2   4  19       25.83       24.78     13.68 o 
   3   4  19       21.13       44.83     17.22 o 
  -3   5  19       51.84       40.14     22.55 o 
  -2   5  19       49.01       45.92     14.11 o 
  -1   5  19      463.51      456.84     22.66 o 
   0   5  19       38.10       45.95     14.63 o 
   1   5  19      479.33      402.70     26.10 o 
   2   5  19       52.40       52.12     13.33 o 
   3   5  19       50.81       37.72     16.57 o 
  -2   6  19      238.24      251.32     19.97 o 
  -1   6  19        9.85        1.92     12.33 o 
   0   6  19      244.29      251.81     21.42 o 
   1   6  19       11.68       10.48     13.34 o 
   2   6  19      236.40      229.32     18.88 o 
  -2   7  19       78.04       81.61     15.78 o 
  -1   7  19      267.21      251.31     20.95 o 
   0   7  19      144.75      135.57     21.40 o 
   1   7  19      273.69      276.95     22.99 o 
   2   7  19       77.25       81.50     16.64 o 
  -2   8  19      164.85      178.27     18.55 o 
  -1   8  19        0.26      -10.40     12.70 o 
   0   8  19      740.16      724.42     31.65 o 
   1   8  19        0.11      -11.46     12.36 o 
   2   8  19      160.83      162.50     20.52 o 
  -2   9  19       35.11       52.30     15.89 o 
  -1   9  19       56.50       56.26     16.13 o 
   0   9  19      131.62       86.11     18.09 o 
   1   9  19       57.79       61.18     16.25 o 
   2   9  19       31.74       37.46     15.27 o 
  -2  10  19       80.24       77.30     17.35 o 
  -1  10  19       57.43       64.05     26.56 o 
   0  10  19      305.93      292.95     38.16 o 
   1  10  19       59.48       67.35     17.36 o 
   2  10  19       78.89       59.84     16.50 o 
  -1  11  19      129.94      140.26     23.46 o 
   0  11  19       50.59       16.76     15.28 o 
   1  11  19      135.34      140.92     23.28 o 
  -1  12  19       53.69       56.67     21.18 o 
   0  12  19        1.18       27.10     16.04 o 
   1  12  19       49.87       73.10     17.93 o 
  -1  13  19       35.76       37.96     17.44 o 
   0  13  19      425.32      458.39     32.22 o 
   1  13  19       35.14       30.87     16.40 o 
   0   0  20      396.21      466.91     44.77 o 
   1   0  20      131.71      151.75     14.48 o 
   2   0  20       64.14       92.44     16.72 o 
   3   0  20        0.09      -12.03     22.48 o 
  -3   1  20      312.45      359.50     26.75 o 
  -2   1  20        2.25        0.37     13.06 o 
  -1   1  20      782.91      829.45     24.35 o 
   0   1  20      683.32      697.00     24.16 o 
   1   1  20      779.41      778.37     25.99 o 
   2   1  20        2.05        6.08     13.37 o 
   3   1  20      307.91      345.05     26.36 o 
  -3   2  20       63.41       80.61     18.55 o 
  -2   2  20       86.32      112.03     17.70 o 
  -1   2  20        0.61       -3.25     10.51 o 
   0   2  20       18.71        5.21     10.36 o 
   1   2  20        0.42        8.39     10.91 o 
   2   2  20       80.74      122.05     21.57 o 
   3   2  20       63.45       69.44     25.03 o 
  -2   3  20      421.94      408.52     25.60 o 
  -1   3  20      261.48      245.21     15.38 o 
   0   3  20       15.83       11.73     11.62 o 
   1   3  20      260.23      274.20     22.60 o 
   2   3  20      415.87      390.94     21.39 o 
  -2   4  20      335.12      356.46     41.73 o 
  -1   4  20      158.60      150.89     16.08 o 
   0   4  20      238.65      241.31     21.46 o 
   1   4  20      159.89      152.65     18.62 o 
   2   4  20      335.74      377.50     27.55 o 
  -2   5  20      166.94      185.57     21.20 o 
  -1   5  20      149.09      150.97     16.68 o 
   0   5  20      159.03      137.02     18.31 o 
   1   5  20      143.28      145.28     18.88 o 
   2   5  20      169.84      186.84     21.63 o 
  -2   6  20        4.08        6.32     14.19 o 
  -1   6  20      368.49      380.20     25.91 o 
   0   6  20      404.37      365.12     25.59 o 
   1   6  20      362.35      346.02     25.28 o 
   2   6  20        3.80       -7.65     12.65 o 
  -2   7  20        7.47      -12.70     12.70 o 
  -1   7  20      279.37      229.30     21.08 o 
   0   7  20     1272.62     1166.37     66.16 o 
   1   7  20      278.87      237.36     46.90 o 
   2   7  20        6.90       13.73     14.07 o 
  -2   8  20      134.21      146.22     18.17 o 
  -1   8  20      342.78      357.47     28.55 o 
   0   8  20       15.61       19.65     15.76 o 
   1   8  20      350.21      308.44     25.48 o 
   2   8  20      133.96      155.74     20.02 o 
  -2   9  20       25.48       16.01     15.10 o 
  -1   9  20      171.90      180.68     23.06 o 
   0   9  20      149.82      176.38     21.34 o 
   1   9  20      170.78      205.98     31.53 o 
   2   9  20       27.48       39.55     16.36 o 
  -1  10  20       46.52       38.21     15.70 o 
   0  10  20       79.44       81.31     18.61 o 
   1  10  20       48.91       53.59     16.86 o 
  -1  11  20      225.92      245.13     27.41 o 
   0  11  20       34.52       72.42     17.76 o 
   1  11  20      226.46      262.47     25.53 o 
  -1  12  20      133.79      161.80     20.80 o 
   0  12  20        4.78        4.68     20.44 o 
   1  12  20      138.32      168.75     22.74 o 
   1   0  21       68.68       75.56     12.74 o 
   2   0  21      118.20      143.07     18.45 o 
  -2   1  21      453.18      502.14     27.87 o 
  -1   1  21      162.29      174.03     15.23 o 
   0   1  21     1041.35     1083.52     33.77 o 
   1   1  21      155.55      199.67     15.76 o 
   2   1  21      453.94      530.56     50.03 o 
  -2   2  21       48.02       45.27     14.70 o 
  -1   2  21      106.37      118.44     14.46 o 
   0   2  21       80.25      126.29     23.65 o 
   1   2  21      105.73      130.12     14.00 o 
   2   2  21       45.22       47.14     13.05 o 
  -2   3  21       35.30       65.06     21.40 o 
  -1   3  21      114.31      122.54     17.49 o 
   0   3  21      110.95       76.63     15.38 o 
   1   3  21      117.53      106.04     16.95 o 
   2   3  21       39.82       52.15     16.16 o 
  -2   4  21       34.03       43.47     20.75 o 
  -1   4  21      264.87      258.18     18.83 o 
   0   4  21      290.61      268.97     22.58 o 
   1   4  21      257.64      240.34     21.66 o 
   2   4  21       32.50       32.12     15.63 o 
  -2   5  21       11.75       -9.72     19.21 o 
  -1   5  21      422.71      422.18     23.23 o 
   0   5  21       19.06       12.24     14.00 o 
   1   5  21      410.60      363.06     26.02 o 
   2   5  21       12.32       25.75     20.34 o 
  -2   6  21      171.85      193.11     22.37 o 
  -1   6  21       83.64       89.15     15.51 o 
   0   6  21       78.17       44.01     15.66 o 
   1   6  21       86.09       82.88     16.87 o 
   2   6  21      172.51      228.89     68.47 o 
  -2   7  21        3.82       -5.46     13.37 o 
  -1   7  21       44.02       21.19     17.63 o 
   0   7  21       18.31       -6.38     13.66 o 
   1   7  21       46.15       52.74     15.73 o 
   2   7  21        3.19       50.04     20.48 o 
  -2   8  21       59.43       42.25     23.07 o 
  -1   8  21       11.72        6.01     14.67 o 
   0   8  21      177.31      168.20     21.28 o 
   1   8  21       14.10       26.83     15.57 o 
   2   8  21       59.33       61.54     17.34 o 
  -1   9  21       94.13      135.71     19.54 o 
   0   9  21       10.21        7.65     14.40 o 
   1   9  21       92.73      104.31     19.58 o 
  -1  10  21       22.51        9.64     15.59 o 
   0  10  21      199.49      204.80     22.81 o 
   1  10  21       19.95       39.91     15.95 o 
  -1  11  21       33.43       47.08     27.39 o 
   0  11  21        4.36       24.47     20.40 o 
   1  11  21       33.73       19.72     16.20 o 
   0   0  22      402.36      498.13     46.28 o 
   1   0  22        0.41       -1.05     15.34 o 
   2   0  22       93.45       89.23     17.43 o 
  -2   1  22       12.86       36.65     18.46 o 
  -1   1  22      902.91      888.00     49.69 o 
   0   1  22      107.83      154.73     19.13 o 
   1   1  22      892.84      866.07     34.59 o 
   2   1  22        9.63       14.34     13.53 o 
  -2   2  22       14.65       15.72     14.79 o 
  -1   2  22      259.93      287.27     18.55 o 
   0   2  22      364.24      409.11     25.97 o 
   1   2  22      263.29      282.81     18.28 o 
   2   2  22       15.24        9.87     17.08 o 
  -2   3  22       26.94       56.01     20.88 o 
  -1   3  22      888.96      831.31     31.06 o 
   0   3  22       17.85       13.73     14.00 o 
   1   3  22      911.98      870.80     41.63 o 
   2   3  22       26.92       55.05     16.85 o 
  -2   4  22       13.89       43.66     21.64 o 
  -1   4  22      151.58      150.82     18.13 o 
   0   4  22       96.33      105.15     17.23 o 
   1   4  22      159.45      169.50     19.63 o 
   2   4  22       14.80       15.19     18.71 o 
  -2   5  22       85.42       99.77     24.90 o 
  -1   5  22       35.68       38.98     14.16 o 
   0   5  22       27.53       22.83     13.71 o 
   1   5  22       32.31       42.28     14.74 o 
   2   5  22       89.89       97.84     24.72 o 
  -2   6  22      100.89       54.66     23.20 o 
  -1   6  22       23.23       -2.86     22.22 o 
   0   6  22       26.56       28.50     14.55 o 
   1   6  22       23.41       33.83     18.36 o 
   2   6  22      104.98      100.40     24.63 o 
  -1   7  22       14.07       21.85     14.81 o 
   0   7  22        0.73       20.57     14.72 o 
   1   7  22       12.46       42.16     18.72 o 
  -1   8  22      149.25      132.75     19.38 o 
   0   8  22       11.74       15.52     14.71 o 
   1   8  22      147.92      126.32     19.86 o 
  -1   9  22      197.01      192.81     21.91 o 
   0   9  22        3.35       35.60     16.19 o 
   1   9  22      188.54      152.44     22.01 o 
  -1  10  22       61.94       15.47     15.84 o 
   0  10  22       73.06      114.82     20.04 o 
   1  10  22       61.07       50.18     17.45 o 
   1   0  23       51.78       47.00     15.97 o 
   2   0  23      193.82      202.91     21.01 o 
  -2   1  23       79.71      144.82     21.34 o 
  -1   1  23      171.78      188.01     18.70 o 
   0   1  23      109.76      116.64     16.93 o 
   1   1  23      170.48      167.68     15.86 o 
   2   1  23       77.73      110.26     15.61 o 
  -2   2  23      152.53      172.74     24.62 o 
  -1   2  23       50.45       83.67     16.91 o 
   0   2  23       28.19       47.59     18.62 o 
   1   2  23       52.87       76.44     32.88 o 
   2   2  23      151.87      204.97     30.12 o 
  -2   3  23      634.18      690.27     40.57 o 
  -1   3  23        9.14        7.48     21.34 o 
   0   3  23      171.07      198.27     38.94 o 
   1   3  23        8.65        0.48     13.09 o 
   2   3  23      625.38      598.76     44.01 o 
  -2   4  23        9.41       27.09     21.61 o 
  -1   4  23       41.30       29.65     15.51 o 
   0   4  23       47.09       25.94     14.22 o 
   1   4  23       44.86       68.69     16.20 o 
   2   4  23       10.43        8.51     19.12 o 
  -1   5  23       24.43       14.73     16.03 o 
   0   5  23       97.69      133.58     19.44 o 
   1   5  23       23.90       11.70     13.75 o 
  -1   6  23       56.63       40.35     15.07 o 
   0   6  23       26.81       20.65     14.22 o 
   1   6  23       56.97       52.74     16.80 o 
  -1   7  23      276.26      257.64     23.47 o 
   0   7  23      542.20      535.62     32.38 o 
   1   7  23      283.22      259.40     24.50 o 
  -1   8  23       97.20      108.48     29.60 o 
   0   8  23       24.98       52.19     16.66 o 
   1   8  23       94.03      121.18     20.14 o 
   0   9  23       66.95       63.04     18.22 o 
   0   0  24        5.38       12.57     19.19 o 
   1   0  24      194.90      257.18     31.50 o 
  -1   1  24       73.17       93.56     22.41 o 
   0   1  24      174.50      199.34     20.34 o 
   1   1  24       72.84       94.47     17.10 o 
  -1   2  24       34.34       40.72     15.39 o 
   0   2  24       18.42       20.72     16.63 o 
   1   2  24       32.96       47.03     15.40 o 
  -1   3  24       51.88       51.65     16.37 o 
   0   3  24      206.33      180.91     24.86 o 
   1   3  24       51.27       54.86     21.82 o 
  -1   4  24       56.40       44.33     16.45 o 
   0   4  24       65.65       92.09     18.02 o 
   1   4  24       52.81       90.06     27.70 o 
  -1   5  24        2.20       -6.23     13.23 o 
   0   5  24        0.69       23.19     17.95 o 
   1   5  24        2.64       -1.23     13.10 o 
  -1   6  24      169.59      187.97     24.82 o 
   0   6  24       28.17       31.49     15.23 o 
   1   6  24      169.24      199.93     23.07 o 
  -1   7  24       89.80       95.36     27.71 o 
   0   7  24        5.16       -8.68     13.66 o 
   1   7  24       86.66       77.46     18.09 o 
   0   8  24        2.10       -6.00     17.48 o 
   1   0  25       12.65       60.18     15.37 o 
  -1   1  25      163.17      164.29     22.15 o 
   0   1  25        0.03       16.86      9.64 o 
   1   1  25      165.61      199.13     21.57 o 
  -1   2  25       27.02       22.04     22.22 o 
   0   2  25      272.78      269.42     28.84 o 
   1   2  25       27.11       40.67     14.68 o 
  -1   3  25        2.19       -6.88     33.19 o 
   0   3  25       64.71       68.28     19.49 o 
   1   3  25        2.56       14.10     13.72 o 
  -1   4  25       48.83       51.28     20.44 o 
   0   4  25      117.08      144.41     29.53 o 
   1   4  25       48.39       37.72     16.07 o 
   0   5  25      349.35      330.31     26.50 o 
   0   6  25        9.44       12.53     14.27 o 
   0   0  26       49.76       45.90     22.57 o 
   0   1  26        7.10       36.76     13.63 o 
   0   2  26        2.80       22.98     17.92 o 
   0   3  26      307.14      336.30     32.58 o 
                                                 
